# Supplementary material for: Factors Influencing the Implementation of Remote Delivery Strategies for Non-Communicable Disease Care in Low- and Middle-Income Countries: A Narrative Review
Source: Public Health Rev. 2022 Jun 27;43:1604583. doi: 10.3389/phrs.2022.1604583 (PMC9272771; doi:10.3389/phrs.2022.1604583)
Supplement: Supplementary file 4 [file DataSheet3.xlsx]

## Sheet: Variables
Supplementary Material 3: Data Extraction Table
Category	Data	Description	Comments
Study ID and context	Date of review	Date of full text extraction
	Study ID	Study-given ID number	ID= Number
	Project/programme Title	Title of the project/programme in which the study has been conducted (if the study is conducted as part of a broader project / programme)	If not: write NA (not applicable)
	Project/programme brief description	Brief description of the project - aim and main components (if the study is conducted as part of a broader project / intervention)	If not: write NA (not applicable)
	Publication Title	Study full title (as reported in the publication)
	Author	First author last name
	Year of publication	Publication year
	Journal reference	Journal in which the paper has been published
	URL	Direct link
	Publication type	Research study, perspective, grey literature
	WHO Region	Region by WHO designation
	Country(ies)	List all country(ies) of intervention	one country per line
	Country(ies) income level	Country(ies) income level at the time of the study (choose from the drop-down list)	Low, lower middle-income, upper middle-income,
	Years of study	Year(s) when the study has been implemented
	Study aim & objectives	Aim and specific objectives of the study	As described in the paper
	Setting(s)	Setting in which the intervention took place: Urban, rural, camp-based, community-based	Characteristics of the setting (can be a combination)
	Disease(s) targeted	DM, and/or HTN	Specify if DM/HTN considered as part of a broader scope of the study (e.g., NCDs, with specific consideration for people living with DM and/or HTN)
	Intervention	Brief description of the intervention being conducted / assessed in the study
	Delivery approach(es) considered	List the alternative delivery approach(es) used to deliver the intervention's activities	See table in the second excel sheet
	Intervention's activities	List the activities delivered through each delivery approach	To be reported under each delivery approach sheet
Study design, methods and outcomes	Study design / design approach	Retrospective, prospective, descriptive, RCT, pragmatic trial,cohort, cross-section / process evaluation, realist evaluation etc.
	Framework used	Specify the framework/model/theory used for analysis if any	If not: write none
	Design comments	Specify if embedded into a RCT or other interventional studies
	Methods / data sources	Qualitative, quantitative, mixed / interviews, focus groups, observations, surveys etc.
	Population	Population targeted by the intervention (i.e. study population)	Refer to inclusion/exclusion criteria in the paper
	Contextual background	Contextual information that are believed to play an important role in the design, and which are likely to influence implementation outcomes
	Study outcome(s)	The outcome(s) considered in the specific study	Mention if barriers/facilitators are explicitly included in outcomes
Domain	Construct	Description
CFIR
Intervention characteristics	A. Intervention Source	Perception of key stakeholders about whether the intervention is externally or internally developed
	B. Evidence Strength & Quality	Stakeholders’ perceptions of the quality and validity of evidence supporting the belief that the intervention will have desired outcomes
	C. Relative Advantage	Stakeholders’ perception of the advantage of implementing the intervention versus an alternative solution
	D. Adaptability	The degree to which an intervention can be adapted, tailored, refined, or reinvented to meet local needs
	E. Trialability	The ability to test the intervention on a small scale in the organization, and to be able to reverse course (undo implementation) if warranted
	F. Complexity	Perceived difficulty of implementation, reflected by duration, scope, radicalness, disruptiveness, centrality, and intricacy and number of steps required to implement
	G. Design Quality & Packaging	Perceived excellence in how the intervention is bundled, presented, and assembled
	H. Cost	Costs of the intervention and costs associated with implementing the intervention including investment, supply, and opportunity costs
Outer setting	A. Patient Needs & Resources	The extent to which patient needs, as well as barriers and facilitators to meet those needs, are accurately known and prioritized by the organization
	B. Cosmopolitanism	The degree to which an organization is networked with other external organizations
	C. Peer Pressure	Mimetic or competitive pressure to implement an intervention; typically because most or other key peer or competing organizations have already implemented or are in a bid for a competitive edge
	D. External Policy & Incentives	A broad construct that includes external strategies to spread interventions, including policy and regulations (governmental or other central entity), external mandates, recommendations and guidelines, pay-for-performance, collaboratives, and public or benchmark reporting
Inner setting	A. Structural Characteristics	The social architecture, age, maturity, and size of an organization
	B. Networks & Communications	The nature and quality of webs of social networks and the nature and quality of formal and informal communications within an organization
	C. Culture	Norms, values, and basic assumptions of a given organization
	D. Implementation Climate	The absorptive capacity for change, shared receptivity of involved individuals to an intervention, and the extent to which use of that intervention will be rewarded, supported, and expected within their organization
	1. Tension for Change	The degree to which stakeholders perceive the current situation as intolerable or needing change
	2. Compatibility	The degree of tangible fit between meaning and values attached to the intervention by involved individuals, how those align with individuals’ own norms, values, and perceived risks and needs, and how the intervention fits with existing workflows and systems
	3. Relative Priority	Individuals’ shared perception of the importance of the implementation within the organization
	4. Organizational Incentives & Rewards	Extrinsic incentives such as goal-sharing awards, performance reviews, promotions, and raises in salary, and less tangible incentives such as increased stature or respect
	5. Goals and Feedback	The degree to which goals are clearly communicated, acted upon, and fed back to staff, and alignment of that feedback with goals
	6. Learning Climate	A climate in which: a) leaders express their own fallibility and need for team members’ assistance and input; b) team members feel that they are essential, valued, and knowledgeable partners in the change process; c) individuals feel psychologically safe to try new methods; and d) there is sufficient time and space for reflective thinking and evaluation
	E. Readiness for Implementation	Tangible and immediate indicators of organizational commitment to its decision to implement an intervention
	1. Leadership Engagement	Commitment, involvement, and accountability of leaders and managers with the implementation
	2. Available Resources	The level of resources dedicated for implementation and on-going operations, including money, training, education, physical space, and time
	3. Access to Knowledge & Information	Ease of access to digestible information and knowledge about the intervention and how to incorporate it into work tasks
Characteristics of individuals	A. Knowledge & Beliefs about the Intervention	Individuals’ attitudes toward and value placed on the intervention as well as familiarity with facts, truths, and principles related to the intervention
	B. Self-efficacy	Individual belief in their own capabilities to execute courses of action to achieve implementation goals
	C. Individual Stage of Change	Characterization of the phase an individual is in, as he or she progresses toward skilled, enthusiastic, and sustained use of the intervention
	D. Individual Identification with Organization	A broad construct related to how individuals perceive the organization, and their relationship and degree of commitment with that organization
	E. Other Personal Attributes	A broad construct to include other personal traits such as tolerance of ambiguity, intellectual ability, motivation, values, competence, capacity, and learning style
Process	A. Planning	The degree to which a scheme or method of behavior and tasks for implementing an intervention are developed in advance, and the quality of those schemes or methods
	B. Engaging	Attracting and involving appropriate individuals in the implementation and use of the intervention through a combined strategy of social marketing, education, role modeling, training, and other similar activities
	1. Opinion Leaders	Individuals in an organization who have formal or informal influence on the attitudes and beliefs of their colleagues with respect to implementing the intervention
	2. Formally Appointed Internal Implementation Leaders	Individuals from within the organization who have been formally appointed with responsibility for implementing an intervention as coordinator, project manager, team leader, or other similar role
	3. Champions	“Individuals who dedicate themselves to supporting, marketing, and ‘driving through’ an [implementation]” [101] (p. 182), overcoming indifference or resistance that the intervention may provoke in an organization
	4. External Change Agents	Individuals who are affiliated with an outside entity who formally influence or facilitate intervention decisions in a desirable direction
	5. Executing	Carrying out or accomplishing the implementation according to plan
	6. Reflecting & Evaluating	Quantitative and qualitative feedback about the progress and quality of implementation accompanied with regular personal and team debriefing about progress and experience
SI: Successful Implementation (from PARiHS framework)	A. Implementation plan and its realization	The degree to which implementation strategies are both fielded in the intended form/format and related adoption activities reach the targeted audience
	B. EBP innovation uptake	Uptake of clinical interventions and/or delivery system interventions. Uptake= Degree to which the desired change in clinical practice is made by the targeted audience/system, congruent with the EBP recommendation.
	C. Patient and organizational outcomes achievement

## Sheet: Delivery approaches_Def
Category	Definition	Examples	Notes (after data extraction)
Task shifting / sharing	Shifting / sharing of health care delivery tasks among a team of health care workers, especially enabling lay or mid-level health professionals (e.g., community health workers, nurses) to deliver tasks traditionally performed by higher-level health care professionals AND enabling tasks to be performed at community level (i.e. outside health care facility / outreach).		This category has been merged with Community-based delivery strategy. Justification: - Difficulty to distinguish between the two categories => too much overlap in terms of definitions - Data extracted generally not specific to task sharing/ shifting => not relevant to have two separate categories
E-health	Use of technology to support the remote provision of primary health care activities.	Remote advice/feedback / remote consultation using technology (phone / smartphone / web-based platform) Patient or provider electronic clinical decision support tools – as long as these are used to facilitate provision of remote care.	Changed label from Telemedicine to E-health
Community-based delivery strategies	Any interventions / activities implemented within the community and where the community is involved in the delivery of some aspects of care.	Disease monitoring & referral Support for self-management Community/peer adherence groups Specific psychosocial / mental health support groups Exercise groups
Adaptation of provision of medicines	This could include (among other mechanisms) adaptations in term of frequency and/or in terms of decentralisation of the provision of medicines for people living with DM/HTN	Medication collection groups Drop off / pick up points at pharmacies or other places Delivery through community health workers	Only one publication evaluates an intervention comprising home-delivery of medicines by CHWs
Simplification of protocol	Simplification of treatment and monitoring guidelines to minimally acceptable safe standard of care	Polypill	This category has been removed, as none of the publications included in the review included simplification of protocol
Note: For this review, we focus on specific delivery approaches / strategies that facilitate provision of remote care, i.e. that minimize physical attendance at the health care facility

## Sheet: Study Characteristics
Study ID and context																			Study design and methods
Date of review (DD/MM/YYYY)	Study ID	Project/programme title	Project/programme brief description	Publication Title	Author	Year	Journal reference	URL	Publication type	WHO region	Country(ies)	Country(ies) income level	Years of study	Study aim & objectives	Setting(s)	Disease(s) targeted	Intervention	Delivery approach(es) considered: - E-health - Community-based delivery strategies - Adaptation of provision of medicine	Study design / design approach	Framework used	Design comments	Methods/data source	Population	Contextual background	Study outcome(s)	Notes		WHO Region		Country income level
2021-04-23	1	(GACD) CHIRI: Improving the control of HTN in rural India: overcoming the barriers to diagnosis and effective treatment	This study is part of trial aimed at improving self- management and control of HTN in rural India (CHIRI). The intervention study comprised group-based education (during which BP was monitored) and support for self-management of blood pressure in individuals with HTN. Individuals with HTN could also invite their family members to attend, if they wished. At the community level, the intervention wa…	Evaluation of a training program of hypertension for accredited social health activists (ASHA) in rural India	Abdel-All	2018	BMC Health Services Research	﻿https://bmchealthservres.biomedcentral.com/articles/10.1186/s12913-018-3140-8	Research study	SEARO	India	Lower middle-income	2015	Objectives were to (i) develop training materials for an intervention to improve identification and control of hypertension, (ii) document the processes of training ASHAs, and (iii) evaluate the effectiveness of the training program in terms of the knowledge, skills and perception of ASHAs using the Kirkpatrick Evaluation Model.	3 regions in South India at different economic transition stages: Trivandrum- Kerala (late transition), West Godavari-Andhra Pradesh (medium transition) and Rishi Valley-Andhra Pradesh (early transition)	HTN	Training programme of ASHAs: topics - HTN and its risk factors, strategies to manage HTN (healthy lifestyle and adherence to medications), facilitation of group meetings. ASHAs were also taught to deliver community group-based education, and provide support for individuals with HTN. Following the training, the broader intervention (community-based education support groups and BP & weight monitori…	Community-based delivery strategies	Evaluation of the effectiveness of the training	Kirkpatrick’s four level evaluation model	This evaluation study is part of a Cluster Randomised Feasilbility Trial	Mixed methods Data collection: - pre-post training knowledge and skills tests - post-intervention knowledge and skills tests - post-training evaluation surveys and interviews of ASHAs - Observation of community meetings led by ASHAs and report on an evaluation form	ASHAs responsible to implement the broader intervention. ASHAs are India’s CHWs who act as an interface between the community and the public health system	Pg 2. Content validity of the training materials was assessed by piloting it with four ASHAs from a non-study village that led to further modification and refinement of the resources. Pg 3. ASHAs were paid an incentive to facilitate the meetings, on par with the Government of India standards. Pg 6-7. The majority of the ASHAs were married (87%) and had completed at least 10 years of education // …	Barriers & Facilitators to implementation explicitly mentioned in study outcomes: No. Implementation aspects explicitly mentioned in study outcomes: No Quantitative outcomes: - Demographic characteristics of ASHAs - Knowledge and skills Qualitative outcomes: - ASHAs’ perceptions of the training, their community experience, challenges faced during the intervention and recommendations for the future			AFRO	African Region	Lower income
2021-04-23	2	NA	NA	Lessons for addressing noncommunicable diseases within a primary health-care system from the Ballabgarh project, India	Amarchand	2015	WHO South-East Asia Journal of Public Health	﻿http://www.who-seajph.org	Research study	SEARO	India	Lower middle-income	2007-2009	Aim: to define and validate packages of services and tools for the prevention and management of NCDs within the primary health-care system of India. Objectives: 1. Does the current workload of multipurpose health workers (MPHWs) allow the additional introduction of NCD programme-related work or will it affect the performance of other programmes? 2. Which strategy should be chosen for screening fo…	Ballabgarh Block of Haryana State. Mostly rural	Common NCDs (HTN, DM and coronary artery disease)	Implementation of a package of services by the MPHWs at community level, for the prevention and management of NCDs. Services included: - NCDs risk assessment: identification and referral - provision of advice for lifestyle modification - follow up patients with disease, for compliance and monitoring. In addition, the intervention comprised a comparison of NCD screening strategy (Domiciliary vs Op…	Community-based delivery strategies (just for the component involving MPHW and folow-up of disease)	Prospective intervention study	None	Feasibility study designed to assess the feasibility of integration of NCD prevention and control within the primary health-care system (no control group)	Mixed methods Data collection: - screening: yield= number of NCD patients found / cost= worker's time, equipment & consumables - health workers workload and time spent in each health domains: time-motion analyses at baseline and after 1 year of implementation + Feedback form to collect MPHWs' feedback on their perspectives on introduction of NCD activities in their workplan.	MPHWs	Pg 131. Existing policies: Study conducted as part of the Indian Council of Medical Research Task Force study, and based on the need for inputs into the National Programme for Prevention and Control of Cancer, Diabetes, Cardiovascular Diseases including Stroke => political will to tackle NCDs? The lowermost tier of the publicly funded formal primary healthcare system comprises MPHWs.National Prog…	Barriers & Facilitators to implementation explicitly mentioned in study outcomes: No. Implementation aspects explicitly mentioned in study outcomes: No Comparison of the usefulness of the two screening approaches (yield + cost) Assessment of workload and performance of workers: estimation of the time spent in health domains.			AMRO	Region of the Americas	Lower middle-income
2021-04-27	3	NA	NA	Quality of integrated chronic disease care in rural South Africa: user and provider perspectives	Ameh	2017	Health Policy and Planning	https://www.ncbi.nlm.nih.gov/pmc/articles/PMC5400067/pdf/czw118.pdf	Research study	AFRO	South Africa	Upper middle-income	2013	The aim of this study was to assess the perspectives of healthcare providers and users and their inter- actions regarding the quality of care in the ICDM model in PHC facilities in a rural South African setting	Rural (Agincourt sub-district of Mpumalanga province, northeast South Africa)	Chronic diseases (HIV/ AIDS, tuberculosis, HTN, DM, chronic obstructive pulmonary disease, asthma, epilepsy and mental health illnesses)	The Integrated Chronic Disease Management (ICDM) model, which has health facility, community and population components. - In the communities, ward-based PHC outreach teams provide ‘assisted’ self-management to promote individual responsibility; - The population component involves health promotion and screening; - In community-oriented integrated chronic disease care, an outreach team consisting o…	Community-based delivery strategies (just for the component implemented at community level) note: as part of the intervention, there is a component = home delivery of medicines, but not evaluated (so not reported).	Qualitative study.	Donabedian’s SPO framework,	Component of a broader mixed methods research project which evaluated the quality of care in the ICDM model and assessed the effectiveness of the model in improving patients’ health outcomes in the study setting. Case study of the 7 PHC facilities implementing the ICDM model in the study area	Qualitative methods Data collection: - Exit quantitative interviews and focus group discussions (with patients, including some defaulters) - In-depth interviews (operational managers of HF and sub-district health managers)	Intervention participants: Adult patients with HIV, HTN, DM receiving treatment at the health facilities implementing ICDM model Pg 259. Intervention participants: patients 18 years and above receiving treatment for chronic diseases at the health facilities; seven operational managers (nurses-in-charge) of the selected PHC facilities; and the sub-district health manager. Pg 260. Criteria for recr…	Pg 259. Existing policies: National Department of Health (NDoH) in South Africa initiated the Integrated Chronic Disease Management (ICDM) model which uses a diagonal approach to health systems strengthening.	Barriers & Facilitators to implementation explicitly mentioned in study outcomes: No. Implementation aspects explicitly mentioned in study outcomes: No Health care providers' and users' perception / perspectives on quality of integrated chronic care and policy environment for implementing the ICDM model			SEARO	South-East Asian Region	Upper middle-income
2021-04-27	4	DREAM-GLOBAL: Diagnosing hypertension—Engaging Action and Management in Getting Lower Blood Pressure in Indigenous and low- and middle-income countries	Project assessing a SMS text messaging–based system for BP measurement and HTN management in Canadian Aboriginal and Tanzanian communities. RCT comparing only the BP lowering effect of passive health behavior messages with both active BP management messages and passive health behavior messages	Analysis of the Implementation, User Perspectives, and Feedback From a Mobile Health Intervention for Individuals Living With Hypertension (DREAM-GLOBAL): Mixed Methods Study	Barsky	2019	JMIR Mhealth Uhealth	﻿https://clinicaltrials.gov/ct2/show/NCT02111226.	Research study	AFRO	Tanzania (+ Canada Aboriginal, but not included in this review)	Lower income	2014-2015	This paper provides a technical review of the DREAM-GLOBAL intervention, discussing the development, implementation, and feedback of the system on the basis of responses from study participants, health care providers, and community health workers	2 rural communities in Tanzania (Hai District, Kilimanjaro Region); (+ 6 Canadian First Nations communities)	HTN	the development of mobile health technology to incorporate BP measurement by nonmedical health workers, the transmission of the measurement to health care providers and patients, the development and testing of guidelines-based culturally appropriate SMS messages for BP management	E-health	Evaluation (technical review)	None	Evaluation of the components of the technology and processes, as well as effectiveness of the system, feedback on the technology and study implementation. In Tanzania, it was a pilot study	Mixed methods Data collection: - Qualitative data were collected from research notes and from key informant interviews and focus groups (with research and community teams) - Quantitative evaluation included what information was delivered, as well as the quality and quantity - Data was collected through survey/questionnaire (experience with the technology)	Data collected from intervention participants, i.e. adults individuals with HTN, CHW and health care providers, and community leadership Pg 3. Intervention participants: community members aged 18 years or older, with uncontrolled hypertension and on or off medications. They had to either have a mobile phone capable of receiving SMS text messages or be willing to carry and learn to use a basic fli…	Pg 2. All communities engaging in the study were invited to provide input on the messages to ensure that the language used was culturally appropriate, and cultural factors were taken into consideration when designing the intervention; these factors included social, political, and historical aspects to better understand cultural differences and how these factors can affect health inequities in the…	Barriers & Facilitators to implementation explicitly mentioned in study outcomes: No. Implementation aspects explicitly mentioned in study outcomes: Yes Evaluation of the components of the technology and processes of the study + effectiveness of the system Participants' feedback on the technology and intervention implementation (providers and patients).			EURO	European Region
2021-05-04	5	NA	NA	A Demonstration of Peer Support for Ugandan Adults With Type 2 Diabetes	Baumann	2015	Int.J. Behav. Med.	﻿http://www.bmc.org/Images/BMI-Chart.jpg	Research study	AFRO	Uganda	Lower income	2009	This study was conducted in rural Uganda to test the feasibility of a peer support intervention by a nurse-led interdisciplinary team	Rural (Mityana)	DM (type 2)	Peer-support intervention to address 4 key functions: (1) assistance in applying disease management or prevention in daily life, (2) emotional and social support, (3) linkage to clinical care, and (4) ongoing support	Community-based delivery strategies	Single-group pre-post quasi-experimental study	None	Feasibility study	Mixed methods Data collection: - Diabetes self-care questionnaire to measure DM self-care and to assess participants experience of peer support - Physiologic measures - Participants logbook to record information on each peer support session - Phone records - Narrative notes from the study nurse - Final evaluation session - Key informant interviews (18 months after the intervention)	Uganda Adults with DM type 2 Pg 375. Intervention participants: Patients over 18 years old with diabetes // Champions had to read and speak English // Partners had no language criterion Pg 376. All participants were provided with mobile phones linked to a prepaid network so that calls could be made at no cost.	Pg 377. all participants were provided with a mobile phone that was part of a prepaid network for use during the study.	Barriers & Facilitators to implementation explicitly mentioned in study outcomes: No. Implementation aspects explicitly mentioned in study outcomes: No The intervention addressed impact outcomes clinical and behavioural: diabetes self-care behaviors, glycemic control, social support and emotional well-being, and linkages with health care providers. Participants perception of their experience, bot…			EMRO	Eastern Mediaterranean Region
2021-05-05	6	CONEMO: Emotional control	This study is derived from the qualitative formative research (2 pilot studies) conducted in Lima, Peru, in preparation for a randomized controlled trial testing the effectiveness of CONEMO, which is a technology-driven, psychoeducational, and nurse-supported intervention delivered via a smartphone app and which aimed at reducing depressive symptoms in people with DM, HTN or both who attend publi…	Addressing Depression Comorbid With Diabetes or Hypertension in Resource-Poor Settings: A Qualitative Study About User Perception of a Nurse-Supported Smartphone App in Peru	Brandt	2019	JMIR Mental Health	﻿http://mental.jmir.org	Research study	AMRO	Peru	Upper middle-income	2015-2016	The aims of this study were to explore (1) the experience of patients using CONEMO with regard to perceived health benefit, usability, adherence to CONEMO, satisfaction, suggestions for CONEMO, as well as the evaluation of the nurse-support received and (2) the experience of nurses supporting CONEMO users regarding general nurse feedback, evaluation of training received, evaluation of activities …	Urban (Lima, Peru)	Depression in people living with DM and / or HTN	6-week study. Use of a smartphone app for people with DM/HTN with depression, and supported by nurses.	E-health	Qualitative study.		This study analyzes the qualitative information acquired from interviews with patients and nurses about their experiences in 2 pilot studies	Qualitative methods Data collection: - Semi-structured interviews with nurses and patients	Patients (Adults with DM/HTN with depression symptoms) Nurses Pg 3. Intervention participants: patients were selected based on the following criteria: having a diagnosis of diabetes, hypertension or both by a physician or receiving treatment for it, being aged at least 21 years, being able to read and write in Spanish (all of the above were self-reported), and experiencing clinically significant …	Pg 3.This study is derived from the qualitative formative research conducted in Lima, Peru, in preparation for a randomized controlled trial testing the effectiveness of CONEMO. Pg 5. Activities were discussed and adapted by the research team to ensure the appropriateness of the listed activities, considering the target population’s health characteristics and culture.	Barriers & Facilitators to implementation explicitly mentioned in study outcomes: No. Implementation aspects explicitly mentioned in study outcomes: No Patients' experience: perceived health benefit, usability, adherence to CONEMO, satisfaction and suggestions for CONEMO, as well as the evaluation of the nurse-support received Nurses' experience: general nurse feedback, evaluation of training rec…			WPRO	Western Pacific Region
2021-05-07	7	DCAS: Diabetes Care in American Samoa	DCAS was a randomized trial that tested the effectiveness of an adapted nurse-CHW team intervention, compared with a waitlist control group receiving usual care, and found significant improvements in A1C, in favor of the intervention group.	Implementation of a Culturally Tailored Diabetes Intervention With Community Health Workers in American Samoa	DePue	2013	The Diabetes EDUCATOR	www.ClinicalTrials.gov	Research study	WPRO	Samoa	Lower middle-income		This study aims to answer implementation questions from their translation research: 1) How was the PS model adapted for the American Samoa context? 2) What was the training and support of CHWs in this setting? 3) Was the intervention delivered with fidelity to planned protocols (“dose” delivered, content of visits, who utilized visits, patient safety)? 4) What were estimated intervention costs?	Polynesian island group, 53% of families live below the poverty line	DM (type 2)	1 year intervention. A primary care-based, nurse-community health worker (CHW) team intervention to support type 2 diabetes self-management.	Community-based delivery strategies	Descriptive data	Algorithm framework adapted from Project Sugar model	This study (implementation report) is part of a RCT	Quantitative methods Data collection: Fidelity measured through "dose" (#visit vs #expected visits) Estimation of intervention delivery costs	Pg 764. Intervention participants: (1) be ≥20 years old; (2) reside in Tafuna Clinic service area; (3) self-identify as Samoan; (4) have type 2 diabetes, as diagnosed by a physician; (5) be mentally competent and willing to give informed consent and to complete oral and medical assessments; (6) be unlikely to leave American Samoa for > 4 months during the study; (7) have no comorbid conditions th…		Barriers & Facilitators to implementation explicitly mentioned in study outcomes: No. Implementation aspects explicitly mentioned in study outcomes: Yes Study reports on fidelity, intervention dose (percentage of accomplished visits), CHW visit content, patient safety, estimated intervention costs
2021-05-07	8	NA	NA	A pilot study of a Community Health Agent-led type 2 diabetes self-management program using Motivational Interviewing-based approaches in a public primary care center in São Paulo, Brazil	do Valle Nascimento	2017	BMC Health Services Research	https://bmchealthservres.biomedcentral.com/articles/10.1186/s12913-016-1968-3	Research study	AMRO	Brazil	Upper middle-income		This study aims to examine the feasibility and acceptability of training the CHAs in Motivational-Interviewing (MI) based communication approaches and action planning to support diabetes self-management	Urban, low-income community in the western region of the city of São Paulo, Brazil	DM (type 2)	6 month study. Motivational Interviewing (MI)-based counseling program for type 2 diabetes self-management led by communty health agents	Community-based delivery strategies	Single-group pre-post study	None	Feasibility study, no control group	Mixed methods Data collection: - Baseline and post-6 months survey for participants - Measurement tools: Portuguese version of Patient Assessment of Chronic Illness of Care (PACIC), Summary of Diabetes Self-Care Activities (SDSCA), and Morisky measure - Health Care Climate Questionnaire (HCCQ) - Clinical measures taken from participants’ medical records at baseline and baseline and post-6 months …	Patients: Adults under 75 yo with type 2 DM Pg 3. Intervention participants: Adults under 75 yo with type 2 DM. Participants needed to have an A1c of >7.0% in the prior 6 months and again at the time of recruitment for the intervention. Exclusion criteria were age more than 75 years old (as recommended glycemic targets are higher for adults in this age group), being pregnant, terminal health cond…	Pg 3. The CHAs are recruited among residents from those communities. No formal training is required besides having some secondary education. All the CHAs were women between the ages of 25 and 60. 47% of CHAs completed high school, while 37% had less than a high school degree and 15% had begun or completed college. They had spent an average of 34 years in the community and had worked as CHAs for a…	Barriers & Facilitators to implementation explicitly mentioned in study outcomes: No. Implementation aspects explicitly mentioned in study outcomes: No Clinical and self-reported outcomes among adult patients, patient's experience with CHAs counseling, fidelity assessments of CHAs in home visits, experiences of CHAs with the intervention Primary Outcome:participants’ assessment of the quality of …
2021-05-07	9	Peers for Progress	This is a program of the American Academy of Family Physicians Foundation.The program funded these projects to build the evidence base for peer support and develop models of how peer support programs might be implemented in varied settings.	Peer Support For Self-Management Of Diabetes Improved Outcomes In International Settings	Fisher	2012	Health Aff (Millwood)	https://www.healthaffairs.org/doi/10.1377/hlthaff.2011.0914	Research study	AFRO SEARO	Cameroon, South Africa, Thailand, Uganda	Lower middle-income Upper middle-income Upper middle-income Lower income	2009-2010 2010 2010 2009	To evaluate the feasibility and early impacts of peer support, as well as how each project adapted the template of key functions (assistance in daily management, social and emotional support, linkage to clinical care, and ongoing availability of support) to its own unique population, health care system, and organizational setting.	Cameroon: Urban - Yaoundé South Africa: Urban - township of Mfuleni, in Cape Town Thailand: Urban - Nakorn Rajasima / Rural - Supan Buri. Uganda: Rural	DM	Peer support programs diabetes self-management, adapting the key functions of peer support template	Community-based delivery strategies	Evaluation study	This paper documents implementation from the four project self-evaluations through the lens of the peer support key functions template.	Reports on self-evaluations completed by the four projects	Unclear method The self-evaluations of each project	Intervention participants: Adults living with DM	pg 3-4. Cameroon: The peer support project in Cameroon’s capital, Yaoundé, was a joint project of Yaoundé Central Hospital, the National Obesity Centre, and the Medical School of the University of Yaoundé and based in the diabetes clinic of the National Obesity Centre. Fifteen patients entered training to become peer supporters. The project chose the best ten to become supporters, South Africa:Th…	Barriers & Facilitators to implementation explicitly mentioned in study outcomes: No. Implementation aspects explicitly mentioned in study outcomes: No Implementation, reach, engagement of and acceptance among intended audiences, initial impact on intended clinical and behavioral outcomes, and sustainability.
2021-05-10	10	NA	NA	A quality improvement project using statistical process control methods for type 2 diabetes control in a resource-limited setting	Flood	2017	International Journal for Quality in Health Care	http://openmrs.org/	Research study	AMRO	Guatemala	Lower middle-income	2013	The primary aim was to improve glycemic control in patients with Type 2 diabetes.	Rural: Indigenous Maya areas	DM (type 2)	Quality improvement activities at the home, clinic and organizaltion level. Relevant intervention: Home-based diabetes education program Other interventions: Formalization of Mayan language, diabetes QI champion acitivites, revision of clinical protocol, staff retention policies, new procurement officer, electronic diabetes registry, electron drug distribution created	Community-based delivery strategies	Evalutation study	Model for Improvement and Agile Global Health	Statistical process control methodology used	Quantitative methods - Diabetes program data were collected and stored in electronic medical record - Control charts used for analysis of process data	Intervention participants: Adults living with type 2 DM. Pg 593. Any patient with hemoglobin A1C (HbA1C) >8.0%, insulin prescription, or diabetes-related end-organ disease was targeted for these home visits. Pg 594. The analytic sample for this study was comprised of patients with at least one clinical encounter in the 12 months prior to the beginning of the intervention	Pg 593. diabetes education program for patients and family members - group-based education sessions were initiated (2013). However, despite formative research on the feasibility of group education, actual attendance at group sessions was very low. In May 2014, therefore, we re-launched our education intervention as a home-visit program delivered by a nurse educator consisting of eight sessions ov…	Barriers & Facilitators to implementation explicitly mentioned in study outcomes: No. Implementation aspects explicitly mentioned in study outcomes: No Primary outcome: clinical outcomes - glycemic control (mean HbA1C and proportion of patients meeting target HbA1C) Secondary outcomes- process indicators: visit intensity (mean number of visits in each setting per patient quarter), insulin use
2021-05-10	11	Healthy lifetsyle intervention		Opportunities for involving men and families in chronic disease management: a qualitative study from Chiapas, Mexico	Fort	2015	BMC Public Health	https://bmcpublichealth.biomedcentral.com/articles/10.1186/s12889-015-2361-6#Ack1	Research study	AMRO	Mexico	Upper middle-income	2013-2014	This study aimed to: a) understand the barriers that men with one or more chronic condition face in participating in health promotion activities, b) characterize family dynamics related to chronic disease management when somebody in the family has a chronic condition, and c) outline strategies that were proposed by patients, families, and providers to increase participation by men and to involve …	Urban: Chiapas, Mexico	DM and/or HTN	healthy lifestyle intervention for patients with type-2 diabetes and/or hypertension, implemented in primary care health centers	Community-based delivery strategies	Qualitative post-intervention phase		Analytic approach	Individual interviews	Patients with diagnosis of hypertension and/or type 2 diabetes			Publicarion excluded => not relevant for our review. It identifies barriers to men's participation in health promotion activities and family engagement with the disease, but it does not relate to a specific delivery approach. Might be difficult to analyse. And it seems that the health promotion activities are deliverd at the health center in this study.
2021-05-10	12	DelPHE Iraq Project (the study was supported by this project, not sure if that would mean that this study was a apart of this project)	DFID supported up to 200 partnerships through the Development Partnerships in Higher Education (DelPHE) programme. The DelPHE partnerships aimed to help reduce poverty, promote science and technology and meet the Millennium Development Goals (MDGs). The programme was managed by the British Council with assistance from the Association of Commonwealth Universities.	A Feasibility Study of Mobile Phone Text Messaging to Support Education and Management of Type 2 Diabetes in Iraq	Haddad	2014	Diabetes Technology & Therapeutics	www.liebertpub.com	Research study	EMRO	Iraq	Lower middle-income	2011	The aim of the study was to undertake a feasibility study to explore the feasibility, acceptability, and cost of SMSs in adults living in Iraq with type 2 diabetes as well to collect data on the potential effect of this intervention on knowledge, glycemic control, and clinic attendance, to inform planning for future studies of the effectiveness of SMSs in this context.	Do not know if urban/rural. Postconflict region	DM (type 2)	Weekly short message services relating to diabetes self-management over 29 weeks	E-health	Single group pre post design		Feasibility study to evaluate feasibility and utility of short message services ; pilot study	Quantitative methods Data regarding numbers of messages received and summary data relating to failed delivery of messages from the Web site collected from patients. Acceptability questionaire Pre- and post- Diabetes Knowledge Test questionaire Glycated hemoglobin (HbA1c) measurements Cost calculations based on # of SMSs delivered	Pg 455. Intervention participants: Adults living with type 2 DM ( in the first year following diagnosis). Inclusion criteria included possession of a mobile phone device, a minimum intermediate school level of education, or access to assistance in reading SMSs.		Barriers & Facilitators to implementation explicitly mentioned in study outcomes: No. Implementation aspects explicitly mentioned in study outcomes: No Feasibility, acceptability, and costs of intervention Seecondary outcomes - Impact outcomes: change in knowledge level, glycemic control, costs
2021-05-10	13	NA	NA	Use of family member-based supervision in the management of patients with hypertension in rural china	Huang	2014	Patient Preference and Adherence	/pmc/articles/PMC4125371/ /pmc/articles/PMC4125371/?report=abstract https://www.ncbi.nlm.nih.gov/pmc/articles/PMC4125371/	Research study	WPRO	China	Upper middle-income	2012	To evaluate the acceptability and feasibility of the family member-based supervision program for patients with HTN, with the aim of providing them with an affordable way to access essential health care services and to ensure adequate control of BP	Rural: two villages from Baqiao Town in Yangzhong County	HTN	Family-based surpervision program. 6 month intervention	Community-based delivery strategies	self-controlled intervention trial, quasi-experimental design (pre-post comparison without a control group)	A semischematized guide used for qualitative data collection	A pilot study to evaluate feasibility and acceptability of the program	Mixed methods Pre- and post study face-to-face interviews with structure questionaire (about patient characteristics, treatment history, medication adherence & attitude to intervention) Physiological measurements (BP) In-depth interviews with some patients and two village doctors (focused on the patients’ health care seeking behavior, knowledge about hypertension, medication adherence, and attitu…	Pg 1036. Intervention participants: Patients living with essential HTN. The inclusion criteria were: essential hypertension; willingness to participate in this study; absence of hypertension-related complications; and residence with family members. For qualitative study: 16 patients + two village doctors (CHWs) interviewed.		Barriers & Facilitators to implementation explicitly mentioned in study outcomes: No. Implementation aspects explicitly mentioned in study outcomes: No Primary outcomes were the acceptability and feasibility of the intervention strategy (quantitative) Secondary outcomes included impact outcomes - medication adherence and changes in BP, and BP control rate For interviews: patients' health care see…
2021-05-11	14	NA	NA	Control of blood pressure and risk attenuation: a public health intervention in rural Bangladesh, Pakistan, and Sri Lanka: feasibility trial results	Jafar	2016	Journal of Hypertension	http://links.lww.com/HJH/A638,	Research study	SEARO (B,SL) EMRO (P)	Bangladesh Pakistan Sri Lanka	Lower middle-income (B, P, SL)	Not reported	The aim of this study was to evaluate whether the evidence-based strategies to reduce high BP could be adapted for delivery using local primary care delivery system in rural communities in Bangladesh, Pakistan, and Sri Lanka. The findings were intended to inform the design for a full-scale trial in these countries.	Rural communities of Bangladesh, Pakistan and Sri Lanka	HTN	Multi-component intervention comprising: 1. BP screening by trained government CHW and referral to a trained provider using a checklist 2. HHE by trained CHW and documentation using checklist. 3. Trained primary health centre providers using evidence-based treatment algorithm of BP lowering in all and lipid lowering for high risk 4. Compensation of healthworkers for additional services	Community-based delivery strategies (just for the component 2)	pre post cluster intervention evaluation	WHO health systems framework (used for thematic analysis)	Pilot feasibility study	Mixed methods Baseline and 3 month post questionaire (sociodemographics including lifestyle, clinical history, BP, anthropometric measurements and use of current medications) Stakeholder interviews	Pg1873. Intervention participants: Individuals aged 40 years or older with hypertension. Inclusion criteria: All individuals aged 40 years or older living in the selected clusters with hypertension defined as sustained elevation of SBP to 140 mmHg and above, or DBP to 90 mmHg, or above based on two readings from 2 separate days, or receiving antihypertensive medications. // Exclusion criteria: Pr…		Barriers & Facilitators to implementation explicitly mentioned in study outcomes: Yes Implementation aspects explicitly mentioned in study outcomes: No qualitative study included to explore and refine the processes involved in implementing it and its utility. Stakeholder interviews: understand barriers and facilitators for optimal integration of strategies for detection and management of HTN Inte…
2021-05-11	15	NA	NA	Exploring educational needs and design aspects of internet-enabled patient education for persons with diabetes: a qualitative interview study	Jafari	2016	BMJ Open	https://doi.org/10.1136/bmjopen-2016-013282	Research study	EMRO	Iran	Upper middle-income	2015	The aim of this study is to explore the educational needs and design features of personalised internet-enabled education of a sample of patients with DM in Iran as an example of a middle-income country.	Urban: Mashhad, a large city of Iran	DM (type 2)	Personalized internet-enabled patient education	E-health	Qualitative approach (design-based research approach for the intervention)	followed the four criteria proposed by Lincoln and Guba: credibility, transferability, dependabiltiy and confirmability		Qualitative methods Semistructured and personal reviews (questions were based on the Persian Diabetes Self-Management Education (PDSME) programme and educational needs of T2D for self-care)	Pg 2-3. Study participants: patients with DM admitted to an outpatient diabetes clinic. Participants were selected based on purposive sampling that considered gender, age, occupation and educational background. Participants were recruited on the basis of willingness to participate in the study, confirmed diagnosis of DM T2 at least 1 year prior to the study, had access to the internet at home or …		Barriers & Facilitators to implementation explicitly mentioned in study outcomes: No Implementation aspects explicitly mentioned in study outcomes: No Patients perspectives in regards to intervention on seeking knowledge about diabetes, teaching and learning, barriers, facilitators
2021-05-11	16	RCT of a Telephone-Linked Care system (TLC)	RCT of the efficacy test of the programme on glycemic control and life-style changes	Development of diabetes telephone-linked care system for self-management support and acceptability test among type 2 diabetic patients.	Kulnawan	2011	Journal of the Medical Association of Thailand	https://europepmc.org/article/med/22145503	Research study	SEARO	Thailand	Upper or lower middle-income (depending on the time of the study)	Not reported	To test the acceptabilty of an automated telephone system delivering diabetes self-management education (DMSE) as an alternative education channel	Not reported	DM (type 2)	Diabetes telephone-linked care system (automated with diabetes knowledge interactive voice response subsystem) for self-management support	E-health			Acceptabilty study, part of an ongoing RCT	Quantitative methods Data collection: - measurement of adherence (# completed response & total time utilisation) - Acceptability: Telephone interview with rating scale questions	Intervention participants: Patients living with Type 2 DM Pg 1191. Inclusion:type 2 DM, above 6 months of disease duration, above 20 yrs old, elevated HBA1c (above 7%), having either mobile or home telephones, no barriers to Thai communication via telephones Exclusion: disabling sensory impairment, life expectancy of less than 12 months, pregnant, active cardiovascular disease, end stage renal fa…		Barriers & Facilitators to implementation explicitly mentioned in study outcomes: No Implementation aspects explicitly mentioned in study outcomes: No Impacf outcomes - clinical - Glycemic control, TLC adherence, Perceptions: (rating scales) global satisfaction, usefulness and future participation , perception of easiness, helpfulness, and emotion with the TLC
2021-05-12	17	NA	NA	Diabetes telemonitoring reduces the risk of hypoglycaemia during Ramadan: a pilot randomized controlled study	Lee	2015	Diabetic Medicine	doi: 10.1111/dme.12836	Research study	WPRO	Malaysia	Upper middle-income	Not reported	The objective of this study was to examine the effects of a telemonitoring programme for Muslims with Type 2 diabetes who were fasting during Ramadan.	Not reported	DM (type 2)	6 weeks. A telemonitoring programme in addition to the usual focused pre-Ramadan diabetes education	E-health	Pilot randomised control study		Pilot study	Mixed methods - Recorded readings from glucometer - Diaries (record of any hypoglycaemic events, daily medication, estimated total calorie intake and blood glucose readings) - Focus group discussions	Pg 1658. Intervention participants: Muslims diagnosed with Type 2 diabetes, were aged 18–75 years, with an HbA1c of 58–97 mmol/mol, willing to fast for at least 15 days, had Internet access and an e-mail address or a smartphone		Barriers & Facilitators to implementation explicitly mentioned in study outcomes: No Implementation aspects explicitly mentioned in study outcomes: No Impact outcomes: hypoglycaemic events, daily medication, estimated total calorie intake and blood glucose readings, Perceptions: participants’ views and experiences during Ramadan
2021-05-12	18	NA	NA	Usability and utility evaluation of the web-based “Should I Start Insulin?” patient decision aid for patients with type 2 diabetes among older people	Lee	2018	Informatics for Health and Social Care	/action/journalInformation?journalCode=imif20	Research study	WPRO	Malaysia	Upper middle-income	2014	This study aimed to evaluate the usability (ease of use) and utility (impact on user’s decision-making process) of a web-based patient decision aid (PDA) on insulin initiation among older-age users	Urban	DM (type 2)	Web-based patient decision aids (PDA) for insulin initiation	E-health	iterative, pragmatic qualitative research approach	framework approach based on Li et al.’s usability modification categories	Usability and utility evaluation	Qualitative methods Demographic questionnaire, computer screen activity (typing and mouse movement) and the users’ facial expressions were recorded, interviews,	Intervention participants: patients living with Type 2 DM Pg 75. The inclusion criteria were (i) patients with type 2 diabetes, (ii) patients had been advised by doctors to start insulin, (iii) patients were familiar with using computers, and (iv) patients were English-language literate.	Malaysia has the highest prevalence of diabetes in the Southeast Asian region PDA on insulin initiation were developed based on stakeholder interviews with clinicians, patients, and policy makers, literature review, and the IPDASi criteria	Barriers & Facilitators to implementation explicitly mentioned in study outcomes: No Implementation aspects explicitly mentioned in study outcomes: No website acitvity, views and experiences of using the website while watching the recordings together, usability, utility
2021-05-12	19	NA	NA	Combined Diabetes Prevention and Disease Self-Management Intervention for Nicaraguan Ethnic Minorities: A Pilot Study	Lew	2017	Progress in Community Health Partnerships: Research, Education, and Action	doi: 10.1353/cpr.2017.0043	Research study	AMRO	Nicaragua	Lower middle-income	2010	The purpose of the present study was to examine the preliminary efficacy, acceptability, and feasibil- ity of our combined model of diabetes prevention and self- management, targeting ethnic minority adults with or at risk for the disease. Objectives: 1. Assess the preliminary efficacy of our combined diabetes prevention and disease self-management intervention in terms of glycemic control, weigh…	Church-based setting	DM	Diabetes prevention and disease self-management into one combined community-based intervention	Community-based delivery strategies	pre-experimental design with pre-intervention and post-intervention data collection	Krippendorff’s method of content analysis	Pilot study	Mixed-methods qualitative open-ended survey Physiological assessment Psychosocial assessment (a self-report measure of depression screening with the Center for Epidemiologic Studies 10-Item Depression Scale (CESD–10) and QOL with the Medical Outcomes Survey Short Form 12)	Inclusion criteria were (1) Creole or Miskito self-identity, (2) 21 years of age or older, (3) at risk for diabetes (e.g., family member with diabetes, body mass index indicative of over- weight [25.0–29.9 kg/m2] or obese [>30.0 kg/m2] status), or (4) self-report of diabetes and A1C determination of greater than 6.4%, and (5) a regular primary care provider or endocrinologist. participants with (…	Pg 358. Existence of a partnership (context which facilitates implementation) - a CBPR partnership was formed between Nicaraguan ethnic minority community leaders and a United States-based research team led by Nicaraguan Creole Americans and an Anglo-American academic researcher	glycemic control, weight, depression, and QOL intervention’s acceptability for study participants intervention’s feasibility with respect to local research capacity and recruitment of study participants	Publication excluded because no specifc results relating to implementation barriers and/or facilitators (not reported or not evaluated?)
2021-05-12	20	DREAM-GLOBAL: Diagnosing hypertension—Engaging Action and Management in Getting Lower Blood Pressure in Indigenous and low- and middle-income countries	Project assessing a SMS text messaging–based system for BP measurement and HTN management in Canadian Aboriginal and Tanzanian communities. RCT comparing only the BP lowering effect of passive health behavior messages with both active BP management messages and passive health behavior messages	Unpacking the Black Box: A Formative Research Approach to the Development of Theory-Driven, Evidence-Based, and Culturally Safe Text Messages in Mobile Health Interventions	Maar	2016	JMIR mHealth and uHealth	https://mhealth.jmir.org/2016/1/e10	Research study	AFRO	Tanzania (+ Canada Aboriginal, but not included in this review)	Lower income	2014-2015	This study aims to identify major factors that may impact on the effectiveness of evidence-based SMS messages designed to reduce health inequities in hypertension management in low resource settings, including Aboriginal populations in high-income countries and subsistence farmers in low-income countries.	"2 rural communities in Tanzania (Hai District, Kilimanjaro Region); (+ 6 Canadian First Nations communities)"	HTN	Evidence-based SMS messages designed to reduce health inequities in hypertension management in low resource settings	E-health	Qualitative research study	To conceptualize the basic conditions that influence behavioral change, they applied the behavioral change wheel (BCW) as our theoretical model	part of an ongoing RCT	Qualitative methods Focus group discussions	Intervention participants: community members aged 18 years or older, with uncontrolled hypertension and on or off medications. They had to either have a mobile phone capable of receiving SMS text messages or be willing to carry and learn to use a basic flip phone for the study duration. Participants had to have a current primary health care provider.	the content of the messages was intially informed by the Canadian Hypertension Education Program [CHEP] clinical practice guidelines, which include healthy eating messages from the Dietary Approaches to Stop Hypertension [DASH] diet . Afterward, a process was designed (1) to develop a grounded theory of cultural and contextual factors that may mediate the effective transmission of the evidence-ba…	Barriers & Facilitators to implementation explicitly mentioned in study outcomes: No Implementation aspects explicitly mentioned in study outcomes: No Patient interpretation of content of the message capability, opportunity, and motivation of community members to follow the advice provided by each of the messages cultural safety
2021-05-12	21	NA	NA	A rapid assessment of a community health worker pilot programme to improve the management of hypertension and diabetes in Emfuleni sub-district of Gauteng Province, South Africa	Ndou	2013	Global Health Action	http://dx.doi.org/10.3402/gha.v6i0.19228	Research study	AFRO	South Africa	Upper middle-income	After 2008	This study provides a rapid assessment of a CHW pilot programme in Emfuleni sub-district of Gauteng, South Africa, that aimed to improve the management of hypertension and diabetes. The objectives of the study are to, first, provide a comparison of treatment outcomes to give some insights into how extension of care into the community may be developing; second, to describe the operational challeng…	Emfuleni sub-district of Gauteng Province, South Africa	DM and/or HTN	Community health worker programme	Community-based delivery strategies Provision of medicine	Retrospective case study approach		Rapid assessment of a pilot programme	Mixed-methods - Patient record review - Focus groups of CHWs - Interviews with patients and key informants (clinic, NGO, and district staff)	Intervention participants: Adults with HTN and/or DM,	Pg 214. Gauteng Provincial Department of Health South Africa in 2008 initiated the ‘Kgatelopele’ programme at one clinic in Emfuleni sub-district, in collaboration with Hands of Hope, a non-governmental organisation	Barriers & Facilitators to implementation explicitly mentioned in study outcomes: No Implementation aspects explicitly mentioned in study outcomes: No Impact outcomes: HTN/DM control, Perceptions: patient's experience, program operation and challenges from clinic, NGO, and district staff perspective, description of practical day-to-day functioning of the pilot and its challenges from CHW perspect…
2021-05-13	22	the CIHA (Culturally Informed Healthy Aging) Diabetes Healthy Aging Program	includes educational programming on diet, exercise, medication management, oral care, and foot care.	A culturally informed lower-extremity complication prevention program for people living with diabetes in south India	Peacock	2020	Global Health Promotion	http://journals.sagepub.com/doi/10.1177/1757975919864110	Research study	SEARO	India	Lower middle-income	2014-2015	The aim of this study was to use the Culturally Informed Healthy Aging (CIHA) nursing process to develop a lower-extremity complication prevention program in rural south India.	Rural village of Hosakura, in south India, 72 miles from the nearest city.	DM	Lower extremity complication prevention program developed using a Culturally Informed Healthy Aging nursing process	Community-based delivery strategies	Descriptive report		Use of CIHA to develop a programme. Includes a pilot tesitng and process evaluation	Unclear methods Community advisory board community assessment	Intervention participants: Adultd with DM CHWs	Pg 88. Program interventions incorporated beliefs, values, and practices identified through the community assessment. CIHA process was used to identify and address health need to develop locally appropriate community health programming including community assessment (culutral inquiry + healthh assessment) and identification of health priorities. To assess community comfort with the technology, an…	Barriers & Facilitators to implementation explicitly mentioned in study outcomes: No Implementation aspects explicitly mentioned in study outcomes: No Improved community capacity for prevention and management of lower-extremity complications, lower extremity complication prevention program sustainability, and culturally accessible population screening and education for lower-extremity complicatio…
2021-05-13	23	NA	NA	Feasibility study of automated interactive voice response telephone calls with community health nurse follow‐up to improve glycaemic control in patients with type 2 diabetes	Pichayapinyo	2019	International Journal of Nursing Practice	https://doi.org/10.1111/ijn.12781	Research study	SEARO	Thailand	Upper middle-income	2017	The study aimed to evaluate the feasibility and potential efficacy of the SukapapNet programme for improving glycaemic control and self‐management among Thai diabetes patients. We also evaluated user satisfaction with the programme from the perspectives of both nurses and patients	Suburban Thai province	DM (type 2)	IVR-based monitoring (automated interactive voice response): The SukapapNet programme consisted of automated interactive voice response calls to patients and automated follow‐up email notifications to their nurses	E-health	single‐arm, 12‐week trial with assessments at baseline and immediate postintervention	The PRECEDE‐PROCEED model (guided program development and selection of measures)	Feasibility study	Mixed methods Data collection: - Patient medical records for physiological measurements - Semi‐structure exit interviews for patients (and adapted version for nurses) - Participant retention rate and call completion rate collected by IVR sys blood samples for HbA1c and Fasting Blood Glucose (FBG) - Self‐report questionnaires - Client Satisfaction Questionnaire for nurses (and adapted verison for …	Intervention participants: Adults living with DM Pg 3. Inclusion criteria: adults at least 20 years of age, with poorly glycaemic control as indicated by HbA1c ≥ 7.5%, current prescription for oral anti‐hyperglycaemic medication, and access to and ability to use a touch‐tone telephone. Nurses: nurses were recruited from the primary care settings where these patients received care. All nurses were…	Pg 3-4. Call protocols and content were initially developed and studied in American English, prior to being modified to conform better with Thai clinical practice guidelines and cultural factors. After translation nurses with expertise in diabetes and assessment independently reviewed the content to verify its appropriateness for the Thai clinical and cultural contexts.	Barriers & Facilitators to implementation explicitly mentioned in study outcomes: No Implementation aspects explicitly mentioned in study outcomes: No Primary study outcome was impact outcomes - clinical - HbA1c and fasting blood glucose (FBG). Also evaluated: impact outcomes - behavioural - adherence to anti‐hyperglycaemic medication and maintenance of healthy lifestyle behaviours (physical acti…
2021-05-13	24	IHSP-Elderly Program: Integrated Health Service Post for the Elderly, a national CHW-based program	The program focuses on screening for and managing chronic diseases in low socioeconomic population subgroups	A Community Health Worker–Based Program for Elderly People With Hypertension in Indonesia: A Qualitative Study, 2013	Rahmawati	2015	PREVENTING CHRONIC DISEASE PUBLIC HEALTH RESEARCH, PRACTICE, AND POLICY	http://dx.doi.org/10.5888/pcd12.140530	Research study	SEARO	Indonesia	Lower middle-income	2013	This study explored how the IHSP-Elderly programs could play a role in improving hypertension management for patients in rural communities in the Bantul district, Yogyakarta	A village in the rural Bantul district of Yogyakarta province in Indonesia	HTN	Using the Integrated Health Service Post for the Elderly (IHSP-Elderly), a national CHW-based program, for Eldery people with Hypertension	Community-based delivery strategies	Qualitative study			Qualitative methods Data collection: - In-depth interviews - Observation of a typical IHSP-Elderly event (a weekly meeting)	Intervention participants: Pg 2. Patients: aged 60 years or older, active in the IHSP-Elderly program for at least 1 year, and with diagnosed hypertension CHWs serving the IHSP-Elderly program: local residents who were trained to serve the IHSP-Elderly program, and each had done so for at least 3 years. District health staff member: designated by head of the district health office	Pg 1-2. Integrated Health Service Post for the Elderly (IHSP-Elderly), a national CHW-based program, has been promoting healthy aging since 1997; the program focuses on screening for and managing chronic diseases prior to this intervention Pg 2. The questions were pilot tested for clarity and relevance Pg 3. The CHW volunteers are unpaid	Barriers & Facilitators to implementation explicitly mentioned in study outcomes: No Implementation aspects explicitly mentioned in study outcomes: No Perceptions: descriptive information on activities and interactions among IHSP members and CHWs perspectives on the role of the IHSP-Elderly program in the management of hypertension
2021-05-13	25	mDiabetes Programme	The main objective of the programme was to examine the feasibility (ease and convenience) of effectively reaching a large number of people through mobile technology, to improve healthcare-seeking behaviour and to promote early diagnosis of diabetes and treat- ment and lifestyle adherence.	mDiabetes initiative using text messages to improve lifestyle and health-seeking behaviour in india	Ramachandran	2018	BMJ Innov	http://innovations.bmj.com/	Research study	SEARO	India	Lower middle-income	2016-2017	In this commissioned study, we have examined the process and outcomes of the mDiabetes intervention 1year after its implementation and assessed possible areas of modification and scale-up	throughout India (no specific region mentioned)	DM	mDiabetes programme: tailored short mobile text messages were sent that encourage lifestyle changes to prevent or manage diabetes.	E-health	Prospective observational cohort study		Evaluation study: feasibility (ease and convenience)	Mixed methods Data collection: - response to text messages at the end of the third or sixth month - telephonic interviews	Intervention participants: Individuals with DM	Pg 2. Ministry of Health and Family Welfare (MoHFW), Government of India (GOI), has implemented the mDiabetes programme in consultation with various stakeholders.	Barriers & Facilitators to implementation explicitly mentioned in study outcomes: No Implementation aspects explicitly mentioned in study outcomes: No Impact outcomes - Behavioural - changes related to diet, physical activity and medication adherence, health-seeking behaviour , Perceptions: interest and acceptability of the programme, feasibility, scope for improvement
2021-05-13	26	NA	NA	Comparison of the Acceptance of Telemonitoring for Glucose Management Between South Korea and China	Rho	2017	Telemedicine and e-Health	www.liebertpub.com	Research study	WPRO	South Korea (not included in this review) China	Upper middle-income	2013	this study was conducted to examine the acceptance of telemonitoring for glucose control in South Korea and China	Not reported	DM (type 2)	6 month period. Telemonitoring for glucose control	E-health	Evaluation study	Key constructs of unified theory of acceptance and use of technology (UTAUT) model :performance ex- pectancy, effort expectancy, social influence, and facilitation conditions	Assessment of the acceptance of telemonitoring	Quantitative methods Data obtained from intervention groups of RCTs: - Survey - glucose data (from baseline to follow up)	Intervention participants: Individuals with DM Pg 883. Inclusion criteria: Individuals with glycated hemoglobin (HbA1c) levels of 7.0–10.0% and have Internet connection at home. Subjects who were pregnant or who had a serious medical disease, serious diabetes complications, or aspartate trans- aminase or alanine transaminase levels ‡ 2.5 times the normal upper limit were excluded from the study. …	Data for this study iwere collected from a randomized controlled trial South Korean medical team provided the clinical re- search protocol and educated the Chinese medical team	Barriers & Facilitators to implementation explicitly mentioned in study outcomes: No Implementation aspects explicitly mentioned in study outcomes: No Impact outcomes - clinical - Improvement in HbA1c levels, construct validity, internal consistency reliability, the factors that affected their behavioral intentions to use telemonitoring, patient perceptions: performance expectancy, effort expecta…
2021-05-13	27	eSahha	The eSahha project is a two-pronged mHealth interventional project targeting sixteen PHCCs in six different Lebanese governorates. The community-based intervention aimed to enhance access among underserved rural and refugee populations to health services specific to hypertension and/or diabetes	mHealth use for non-communicable diseases care in primary health: patients’ perspective from rural settings and refugee camps	Saleh	2018	Journal of Public Health	doi: 10.1093/pubmed/fdy172	Research study	EMRO	Lebanon	Upper middle-income	2016-2017	It aims to assess the views and attitudes of hypertensive and/or diabetic individuals enrolled in the eSahha intervention and residing in Lebanese rural areas and Palestinian refugee camps, towards the use of mHealth as a complement to traditional NCD care practiced in PHCCs. Factors associated with the individuals’ feedback on SMSs were also explored.	Rural and refugee camps (hard-to-reach areas)	DM and/or HTN	1 year. Mobile Health intervention using SMS messages called ‘eSahha'	E-health	Evaluation of the effectiveness of a programme		Assessment of the views and attitudes towards the use of intervention	Mixed methods Data collection: - phone surveys using a semi-structured questionnaire - focus group discussions	Intervention participants: pg 54. hypertensive and/or diabetic individuals aged 40 years or more, and residing in the catchment areas of these intervention centers	Pg 54. pre-existing mass messaging platform hosted by a Lebanese telecommunication companythe Pg 55. SMSs were developed by a family physician and fine-tuned based on results of pilot testing of the SMSs with community representatives.	Barriers & Facilitators to implementation explicitly mentioned in study outcomes: No Implementation aspects explicitly mentioned in study outcomes: No Perceptions: feedback on perceived usefulness and satisfaction with the service, Impact outcomes - behavioural - self- reported perceptions of lifestyle modifications.
2021-05-14	28	NA	NA	Can a community-based peer-led diabetes self-management programme be effective: 12-week evaluation	Shen	2017	J Clin Nurs	doi: 10.1111/jocn.13526	Research study	WPRO	China	Upper middle-income	Not reported	The programme, based on Social Cognitive Theory (SCT), aimed to change self-management behaviours and further improve health outcomes through self-efficacy and social support strengthening	Urban (Shangai)	DM (type 2)	A community-based peer-led programme in which Basic diabetes instruction (BDI) and social support and self-efficacy enhancing group activities (SSS) were two closely linked parts of the programme	Community-based delivery strategies	Evaluation study	Social Cognitive Theory (SCT)	Peer-led programme = quasi-experimental, non-equivalent control group design	Mixed methods Chinese Diabetes Self-Efficacy Scale Chinese Diabetes Self-Care Scale Medical Outcome Study Social Support Survey Medical Outcome Study 36-item Short Form Health Survey Participants feedback: self-developed questionnaire	Intervention participants: Adults with DM type 2.	CHCs are primarily owned and managed by the government Pg 7. CHC professionals, neighbourhood committee staff and active community members in the study sites helped with planning, organising and participating in the programme. Pg 10. Most participants were female, with a mean age of 70.8 years lived with spouse, and were retired. Most had less than a high school education and had been diagnosed w…	Barriers & Facilitators to implementation explicitly mentioned in study outcomes: No Implementation aspects explicitly mentioned in study outcomes: No Self-efficacy, social support, self-management behaviours, and QoL Participants feedback on the impact of programme on their ability to manage diabetes, the preferences of different programme components, their experience in the peer-led activities …
2021-05-14	29	NA	NA	Reinforcement of Adherence to Prescription Recommendations in Asian Indian Diabetes Patients Using Short Message Service (SMS)-A Pilot Study	Shetty	2011	Journal of Association of Physicians of India	https://www.japi.org/t2d48464/reinforcement-of-adherence-to-prescription-recommendations-in-asian-indian-diabetes-patients-using-short-message-service-sms-a-pilot-study	Research study	SEARO	India	Lower middle-income	Not reported	This pilot study was taken up to test the feasibility of producing behavioral changes in type 2 diabetic patients, enabling improved adherence to the prescribed management regimen, using SMS as a tool of communication. The acceptability of SMS by the diabetic patients was also tested. The primary aim was to assess whether SMS via cell phones could motivate patients with diabetes to improve adhere…	Not reported	DM (type 2)	Short Message Service via cell phones for diabetes management	E-health			pilot study, randomized control arm and intervention arm	validated questionnaire, at randomization (baseline) and during each clinic visit physiological measurements at clinic vists reviews where feed-back on acceptability was recorded Patient diary to note the deviations in physical activity, diet or drug per week	Intervention participants: Adults with DM Pg 711. Inclusion criteria: receiving either oral hypoglycaemic agent (oHA) and/or insulin in the age group of 30 to 65 years with a minimum duration of 5 years. Only patients who could read english, with a minimum of high school education, were included.Subjects with HbA1c value ranging between 7.0% to 10.0% were selected. Patients who were not able to r…		physical activity, diet habits and adherence to drug prescriptions, acceptance of SMS texts, HbAc1 and plasma lipid improvement, visit frequency	Publication excluded because no results relevant for the purpose of our review were reported
2021-05-14	30	SIMplified CARDiovascular (SimCard) Management Program	SimCard was a single blinded cluster RCT that aimed to evaluate a guideline-based cardiovascular management program delivered by the community health workers (CHWs)	A qualitative evaluation of a simplified cardiovascular management program in Tibet, China	Tian	2018	Globalization and Health	https://doi.org/10.1186/s12992-018-0342-0	Research study	WPRO	China	Upper middle-income	2013	To better understand the effects of components of complex interventions, assess intervention fidelity, and evaluate the acceptability and scalability of the intervention	Rural - villages from 2 counties in Tibet	CVD (people at high risk)	1 year. SIMplified CARDiovascular (SimCard) Management Program	Community-based delivery strategies	Qualitative descriptive approach		Part of RCT, thematic analysis	Qualitative interviews after post-intervention survey	Intervention participants: Community members in SimCard Study who were at high risk of CVD		Use of low dose diuretics in the past month, Use of aspirin in the past month, Systolic blood pressure, Diastolic blood pressure, Awareness of harm of high salt diet, Current smoker, Receiving monthly follow-up, Hospitalization during the past year Perceived usefulness, Scalability, Fidelity to the intervention, Intervention content	Publication excluded because population targeted by the intervention does not specifically include people living with DM/HTN
2021-05-14	31	TEXT4DSM: Text Messages Support for Diabetes Self- Management Study ‘Kin-réseau’ programme in DR Congo ‘MoPoTsyo’ programme in Cambodia First Line Diabetes Care (FiLDCare) project in the Philippines	TEXT4DSM aimed to evaluate the effectiveness of a mobile phone DSMS intervention on top of an existing diabetes self-manage- ment education (DSME) strategy.	The effect of text message support on diabetes self-management in developing countries – A randomised trial	Van Olmen	2017	Journal of Clinical Endocrinology	http://dx.doi.org/10.1016/j.jcte.2016.12.005	Research study	AFRO WPRO WPRO	DRC Cambodia Philippines	Lower income (DRC, C) Lower middle-income (P)	2011-2015	The study aimed to evaluate the effectiveness of the intervention in each country and to assess the processes and contextual factors that influenced the implementation.	urban study site in the Philippines, rural sites (maybe in Phillipines? Unclear if referring to Phillipine study exclusively p.8) setting not specificed for other two countries	DM (type 2 or 1)	Urban - Lima, Peru	E-health	4 x 4 randomised block design,	theoretical frameowork based on the theory of planned behaviour.	Each sub-study was designed as a two-arm, randomised controlled trial (RCT) - (DSME-only; control group; DSME+DSMS; intervention group), Descriptive analyses	a face-to-face interview with a predefined questionnaire, a physi- cal examination, and a blood panel	Intervention participants: Adults living with DM (type 2 or 1) Pg 34. Inclusion criteria: Adults (at least 18 years old) had been diagnosed with diabetes, were registered in a centre participating in the study, and had received at least one session in the usual care programme during the preceding year.	Pg 35. The administrators of each of the three programmes developed their own protocol on the development and delivery of DSMS. These protocols took into account the local features of the organisation and context of text messaging, including the contract with the local telephone providers and the cost of sending SMS messages.	primary outcome measure was the change in the percentage of sub- jects with well-controlled HbA1c levels after 2 years. A secondary outcome measure was the change in HbA1c levels after 2 years. Other health outcomes analysed included changes in BMI, waist circumference, waist-hip ratio, sys- tolic and diastolic blood pressure, and the presence of foot wounds.	Publication excluded as it reports only on RCT results and not on implementation. Not relevant for the purpose of our study. The paper #32 reports on the process evaluation of the same programme.
2021-05-14	32	TEXT4DSM: Text Messages Support for Diabetes Self- Management Study ‘Kin-réseau’ programme in DR Congo ‘MoPoTsyo’ programme in Cambodia First Line Diabetes Care (FiLDCare) project in the Philippines	The intervention aims to improve education and behaviour change motivation through the sending of short text messages (SMSs) to participants’ mobile phones several times a week. Text Messages Support for Diabetes Self- Management Study (TEXT4DSM) study: aimed to evaluate the effectiveness of a mobile phone DSMS intervention on top of an existing diabetes self-management education (DSME) strategy.	Process evaluation of a mobile health intervention for people with diabetes in low income countries – the implementation of the TEXT4DSM study	Van Olmen	2017	Journal of Telemedicine and Telecare	doi: 10.1177/1357633X15617885	Research study	AFRO WPRO WPRO	DRC Cambodia Philippines	Lower income (DRC, C) Lower middle-income (P)	2012-2014	The evaluation identifies barriers in the reach of a seemingly simple intervention, from the planning phase to the final step in the process, people remembering the SMS they received. Main research question: to what degree was the originally planned mHealth intervention implemented and what was the intervention coverage among targeted diabetes patients? We also tried to answer the question of wha…	urban study site in the Philippines, rural sites (maybe in Phillipines? Unclear if referring to Phillipine study exclusively p.8) setting not specificed for other two countries	DM (type 2 or 1)	A mobile phone Diabetes Self-Management Support DSMS intervention in three diabetes programmes that existed in the Democratic Republic of (DR) Congo, Cambodia, and the Philippines	E-health	Process evaluation	implementation fidelity framework and coverage framework	Evaluation part of TEXT4DSM study, which aimed to evaluate the effectiveness of a mobile phone DSMS intervention on top of an existing diabetes self-management education (DSME) strategy	Mixed methods Data collection: - Technical reports created by the messaging software - Questionaires - Interviews - Project documents	Intervention participants: Adults with DM (type 2 or 1) Inclusion criteria: Adults (at least 18 years old) had been diagnosed with diabetes, were registered in a centre participating in the study, and had received at least one session in the usual care programme during the preceding year.	Pg 34. The studies took place within the ‘Kin-réseau’ programme in DR Congo, the ‘MoPoTsyo’ programme in Cambodia, and the First Line Diabetes Care (FiLDCare) project in the Philippines. Kin-réseau is a 40-year old network of faith-based primary care facilities in Kin- shasa, which deliver diabetes care and education as part of their basic package. MoPoTsyo is a community-based peer educator net-…	Barriers & Facilitators to implementation explicitly mentioned in study outcomes: Yes Implementation aspects explicitly mentioned in study outcomes: Yes to what degree was the originally planned mHealth intervention implemented and what was the intervention coverage among targeted diabetes patients? We also tried to answer the question of what factors enhanced or hampered the implementation: inte…
2021-05-14	33	NA	NA	Foot thermometry with mHeath-based supplementation to prevent diabetic foot ulcers: A randomized controlled trial	Lazo-Porras	2020	Wellcome Open Research	doi: 10.12688/wellcomeopenres.15531.2	Research study	AMRO	Peru	Upper middle-income	2015-2017	Evaluation of the efficacy of a combination of foot thermometry plus mobile health (mHealth)-delivered reminders, using SMS and voice messaging, in reducing DFU in Peru. Our objective was to compare incidence of DFU in the thermometry plus mHealth reminders intervention arm vs. thermometry-only control arm.	Urban - Lima, Peru	DM (type 2)	TempStatTM foot thermometry with mHealth reminder messages and foot-care promotion messages to prevent diabetic foot ulcers	E-health	RCT		Process evaluation conducted as part of the RCT	Mixed methods Data collection: - direct observation of participants - questionnaire (close & open questions) - logbook of temperature measurements - Periodic assessments of the participants - blood sample	Intervention participants: Adults with DM (type 2) Pg 3. Inclusion criteria: had a diagnosis of type 2 diabetes mellitus; were between 18 and 80 years of age; were in risk group 2 or 3 using the diabetic foot risk classification system as specified by the International Working Group on the Diabetic Foot ([IWGDF], neuropathy and deformity = category 2, history of ulcer and/or amputation = category…	Pg 4. Messages were tested using short open surveys to evaluate the clarity and appropriateness of the messages. Also asked colleagues with previous experience on the use of SMS and mHealth to review the messages before testing them with patients, and changes were introduced after their revision.	Barriers & Facilitators to implementation explicitly mentioned in study outcomes: No Implementation aspects explicitly mentioned in study outcomes: No Impact outcomes - clinical - primary outcome was DFU Impact outcomes - behavioural - secondary outcomes: adherence to daily temperature measurement, defined as the participants having recorded their temperature measurements in the logbook on ≥80% o…

## Sheet: E-health
			Intervention characterisitcs								Outer setting				Inner setting					Characteristics of individuals					Process		Successful implementation
Date of review	Study ID	Intervention's activities	A. Intervention Source	B. Evidence Strength & Quality	C. Relative Advantage	D. Adaptability	E. Trialability	F. Complexity	G. Design Quality & Packaging	H. Cost	A. Patient Needs & Resources	B. Cosmopolitanism	C. Peer Pressure	D. External Policy & Incentives	A. Structural Characteristics	B. Networks & Communications	C. Culture	D. Implementation Climate - Tension for change - Compatibility - Relative priority - Organisational incentives & rewards - Goals and feedback - Learning climate	E. Readiness for Implementation - Leadership engagement - Available resources - Access to knowledge & information	A. Knowledge & Beliefs about the Intervention	B. Self-efficacy	C. Individual Stage of Change	D. Individual Identification with Organization	E. Other Personal Attributes	A. Planning	B. Engaging - Opinion leaders - Formally appointed internal implementation leaders - Champions - External change agents - Executing - Reflecting and evaluating	A. Implementation plan and its realisation	B. EBP innovation uptake	C. Patient and organisational outcomes achievement	Comments / Limitations (quality, relevance, any potential limitations of the study)
2021-04-27	4	2-day training session Active BP management text-messages (specific to their BP control or lack of control) with passive health behavior messages. Frequency: twice weekly on Mondays and Thursdays (11am) Faxes sent by central server to health care provider with BP readings							Choice of software & devices - Pg 4. problems with the Blackberry phone => not user friendly (screen too small and some parts of the app difficult to access), update not automatic (which led to failure to transmit BP readings from the monitor to the phones), occasional failure of BlackBerry function because of extreme cold or trouble with battery charge. No problems with the Android software and …	Pg 7. The DREAM-GLOBAL system used minimal resources, requiring only the server, devices, and bulk SMS transmission. // This system can easily be scaled to additional participants, with minimal additional costs.									Leadership engagement - support from management Pg 5. Support and supervision provided: CHWs expressed appreciation for the site visits and ongoing telephone conference communication follow-up Pg 7. CHW time to manage the study in each community was granted by the health leadership indicates the commitment and engagement of each community Access to knowledge & information - Appopriate training Pg…									Pg 4. Patients felt supported, particularly if they were taking medications and had a greater understanding Pg 5. CHWs perspective: Patients became more comfortable with blood pressure measurement. In addition, participants knew their blood pressure numbers and were better able to address other health care issues, particularly related to mental health issues // Pg 4. Participants overwhelmingly a…	Pg 4. Patient perspective (perceived benefits): increased exercise, diet changes to give up sweetened beverages, more awareness of sodium and reading product labels, smoking cessation, and appreciation of the stress reduction messages Pg 7. CHWs and professional health care providers found that the technology was able to enhance their communication with participants and between each other.	Comments: - Not clear whether the evaluation included the 2 villages in Tanzania or only the 6 Canadian communities. It seems that in Tanzania, it was just a pilot study to demonstrate that blood pressure can be measured and transmitted through the system (Pg 4.). ==> Adrianna to ask Limitations: - small area (only 2 villages in Tanzania - pilot study) => generalisability of the results and repro…
2021-05-05	6	Training of nurses (over 3 months, 1-2 hours weekly) During individual appointment, nurses trained participants to use the app and gave an Android smartphone. + Monitoring of participants participations through a web-based platform: the nurse dashboard. Estimated time to be invested per patient was around 2.5 hours The app: behavioral activation approach. These content elements were delivered in …			Ease of access & flexibility - Pg 10. - 48% (of 21) of people mentioned explicitly the advantage regarding the mobility, whereby the use of the smartphone replaced having to go to the health care center to make an appointment or to see a specialist. This potentially reduces the time spent on health consultation // - 4 patients (19% of 21) also highlighted the practicality of being able to take th…			Perceived complexity in technology usability - Patients - Pg 8. Use of the technology (smartphone) and use of the app: Most patients encountered some kind of difficulty in using CONEMO or the smartphone (72%) and would have liked to receive more training. // with time and practice, it got easier to use CONEMO and the smartphone Pg 9. many people experienced difficulties with the interactive tools…	Use of personalised features and ability to make personal contact - Pg 11. almost half of the patients would have liked to receive more phone calls (44% of 27), and ideally a space to talk about their emotional state, instead of only receiving technical support from the nurse. Pg 14. The main recommendations were to include more sessions and videos, to increase personal contact, and to make it mo…		Reduction of social isolation - Pg 7. CONEMO helped them emotionally. // CONEMO gave them the feeling of not being alone. Pg 9. one-third (33% of 27) of the patients especially valued being accompanied by CONEMO and the nurse and receiving monitoring phone calls from the research team, which were implemented as a safety procedure within the research rather than a treatment activity. These contact…			Socio-economic context - Pg 9. most were scared of having their phone stolen // pg 15. This suggests that the socioeconomic conditions related to security can have an effect on the user’s experience with mHealth interventions. techonological environment - Pg 9. There were some technological and connectivity problems, for example, people did not receive the SMS in time Pg 13. One factor which inhi…				Integration within existing work schedule - Pg 13. Necessary that the nurse-support would be included as part of the monthly schedule and paid work hours Pg 15. Feasibility of working with nurses within the health system to monitor the patients was low because of the conflicting use of time with their daily activities. Especially given their job uncertainty, many nurses felt pressured. Incentives…	Leadership engagement - support from management Pg 12. Lack of support from management => the health care centers’ management agreed to provide the nurses with reserved hours to participate in the intervention; however, because of logistical and administrative constraints, once the study started, the nurses had to accommodate these additional activities in their daily routine without adjustments …	Perceived benefits for patients by health staff - Pg 12. Nurses: Most nurses (5/6) felt that CONEMO was an innovative and useful intervention. They thought, it was a good idea, something different, an opportunity to talk more to the patients and something beneficial to them	Experience and confidence in using technology - Pg 7. Patients - Experience in using smartphones: Less than half of the patients, 45% (N=29), reported having experience in using a smartphone // Health staff - All nurses had higher education and were licensed in nursing, 1 additionally had a PhD degree, and most had previous experience with using smartphones (83%, N=6) or tablets (67%, N=6) Pg 11.…					Stakeholders' engagement and support - Pg 11. : some of the patients who were accompanied by a nurse from the health system perceived the nurse as being in a hurry during the training (10%) or without interest in explaining the intervention (7%). Comparing both pilot studies, 80% (of 15) of the patients who were accompanied by the hired nurse viewed the training session as useful, with a positive…	Pg 11. when working with a hired nurse, most of the patients reported having received between 3 and 4 phone calls from the nurse (53% of 15) during the intervention, whereas most patients accompanied by staff nurses reported to have received 1 to 2 calls (36% of 14) Pg 12. Nurses were also supposed to complete monitoring calls; ask their patients if they had difficulties in using CONEMO; motivate…	Pg 9. Adherence to CONEMO: around half of the patients who talked about it said they not only read all of the sessions of CONEMO (65% of 20) but also re-read numerous sessions (50% of 20) // On the contrary, some people also disclosed that they did not complete all the sessions (30% of 20). Pg 9. the great majority seemed to have been very adherent to the intervention (physical / pleasant activit…	Pg 7. Patient perspecitve: CONEMO helped them emotionally. Most patients felt that after having used CONEMO, they were calmer, more cheerful, enthusiastic, motivated, and less worried and stressed out. // more than half of the patients (59%) mentioned doing new activities or having picked up activities they have not been doing in a while. // Some of the patients (34%) also felt that CONEMO helped…	Comments / limitations: - the number of patients included in this study was sufficient to signal positive and negative experiences with the CONEMO intervention - in the MINSA hospital, a nurse was hired, whereas in the second pilot study in the Social Security System, nurses from the health system accompanied the patients // it is plausible that the patients’ experience differed depending on what…
2021-05-10	12	Each patient provided a mobile phone number for a phone on which they were happy to receive SMSs designed to enhance their diabetes-related knowledge. One text message was sent weekly to each patient using the website www.bulksms.com. Patients’ mobile numbers were uploaded onto the system, and each text message was sent to each patient at the same time participants preferred weekly. SMSs were lim…							Time & frequency of contacts - Pg 457. They [patients] also reported that they had received messages at appropriate times		Appropriate technological support - Pg 457. The fact that 38.1% of patients tried to reply to the message despite instruction at the start that this would not prove possible shows that clear guidance regarding the limitations of the service is important when such services are introduced			techonological environment - Pg 457. The main limitations to this approach were the interference from the telecommunications provider, which attempted to stop some of SMSs, and the loss of some SMS messages when the recipient was located beyond network reach													Pg 457. patients received 22 of the 28 intended messages	Pg 457. Patient feedback. all patients were satisfied with text messages and wished the service to be continued after the study.	Pg 458. The mean knowledge score prior to the intervention was 8.6 (SD 1.5), which rose to 9.9 (SD 1.4) afterward. Age, gender, and educational level were not related to increased knowledge Pg 458. Mean baseline HbA1c was 79 mmol/mol and decreased to 70mmol/mol.	Limitations: - Pg 457. A limitation of our feasibility study is that it did not have a control group
2021-05-10	15								Use of personalised features and ability to make personal contact - Pg 4. Features of the online education programme - self-learning + direct communication with health staff and peers (patients' interaction): The participants showed interest in getting educational material to read and learn about diabetes, both in formal educational classes and also through a ‘question and answer’ feature with a …		Patient resources - Pg 4. Patient resources: access to internet (including connectivity) and mobile phones. Use of local language and contextualisation - Pg 4. Importance of language / language contextualisation: Most of them did not find a Persian website about diabetes, and they noted how helpful it would be if one existed // Some of the participants had experience in browsing the internet and …											Willingness to gain knowledge and awareness - Pg 3. Patients: Willingness to gain awareness and knowledge about DM, diet, stress and drug complications: "Participants indicated that gaining awareness about diabetes and how to better control blood sugar are important matters to them"		Cultural barrier: fear of internet Pg 5. cultural barriers, such as fears about the internet, as well as a lack of time and awareness.						Comments: - Inclusion criteria for this study includes access to internet at home or in the work place, and more than 9 years of formal education. This might influence the implementation outcome of an internet-based education intervention - The study does not really include an intervention being implemented, but is more about gathering perspectives from potential participants on their needs and p…
2021-05-11	16	Telephone-linked care system (TLC) using interactive voice response for diabetes self-management education (DSME) Every participant was individually trained on how to proceed the conversation with the TLC IVR system. The system delivered 10 sets of assesment and tailored education IVR subsystem (QA) to paitents as their convenient times over 5 weeks, 2 different sets per week. If they missed a ca…							Framing of messages delivered - Pg 1194. Overall, when asked about the perception of easiness with language understanding, voice clarity, dialog speed, and easiness of pressing telephone button, the respondents reported mostly and always positively about the easiness with TLC calls.		Pg 1195. A few [participants] would like to call in to get further diabetes information										Experience and confidence in using technology - Pg 1195. Patients - This technology is new to the participants and requires time in explaining, recruiting, and getting used to the system.							Pg 1193. 72% of responders completed responses to the TLC ranging from intermittent to consistent adherences (46.4% of participants consistently adhered. // In contrast, 13% of individuals refused response during intervention. Pg 1194. Patient feedback: 89.4% reported satisfaction // 90.4% reported usefulness // 95.8% of responders committed to participate in future automated programs.		Comments: - very few aspects of implementation assessed.
2021-05-12	17	Intervention initiated 1 week before the commencement of Ramadan and continued for up to 6 weeks.Participants received a web-enabled glucometer that enables self-monitoring and goal setting. Participants received feedback upon receipt of transmission if they had hypoglycaemic or hyperglycaemic results (blood glucose values of ≤ 3.9 mmol/l and ≥ 11.1 mmol/l). Participants were asked to monitor the…			Ease of access & flexibility - Pg 1660.Participants also viewed telemedicine as a more convenient alternative to improve glucose monitoring: Table S2 "(I prefer) the digitals way (telemedicine). Everyday you can see it in your digital way in the software (digital diary) so (there is) no need to record like manual(ly). Sometime(s) even (if) you record manual(ly) the paper (is placed) wherever (and…			Perceived complexity in technology usability -pg 1660. Technology barriers remain a concern Table S2 "I am not (that) clever (to operate a smart phone) and I can't see (the readings on the phone) unless there is help from my children"						Technological environment - Pg 1660. Difficulty in obtaining an Internet connection […] posed a problem for the successful implementation							Experience and confidence in using technology - Pg 1660. Patients - participants’ lack of knowledge in using technology posed a problem for the successful implementation								Pg 1659. The proportion of TG participants experiencing self- reported hypoglycaemia was significantly lower // No significant differences were noted in the levels of fructos- amine, fasting plasma glucose and lipids during or at the end of study	Comments: - very specific context (Ramadan) => generalisability? Limitations: - Pg 1660. small sample size // Records of self-reported hypoglycaemic symptoms and daily blood glucose levels were by participant declaration, which may not be entirely reliable
2021-05-12	18	Participants used the website unaided. Information about diabetes and diabetes risks, rationale for insulin, possible insulin side-effects, insulin injection procedure, and self-monitoring of blood glucose. Common concerns for patients who are starting insulin and a response addressing each concern. Patient entered their last three HbA1c readings and date of reading. A chart is generated showing …			Ease of access & flexibility - Pg 78. Ease of access (all the time, anywhere): The accessibility of the website was valuable as they could refer to it at any time. ("It gives an added value because you don’t have to go and see a doctor all the time.")				Ease of use / Navigability - Pg 77. there were issues concerning the use of words and symbols. The users preferred words to symbols to help them navigate through the website (e.g. use the word “next” instead of an arrow symbol). // The users wanted simple instructions, which explained step-by-step what they were expected to do (e.g. “click here”) // Pg 77. a simple layout with all information dis…		Pg 78. Patient feedback: perception of website bias towards specific options - Eight of the 13 patients felt the website was biased toward the insulin option because most of the information was about insulin. Three indicated it was slanted toward stricter diet and exercise and one indicated it was slanting toward adding another type of tablet. One participant viewed the website as being balanced …															Pg 77. Executing: A wide range of duration was spent by participants in navigating the website (16–50 minutes). This was because earlier versions of the website allowed the user to navigate freely between pages; this led to a lot of users skipping pages. The final version used constrained linear navigation (closed design), which forced the user to follow a set page sequence.		Pg 78. Patients feedback: Knowledge generation value - Participants viewed that the website had provided them with useful information that they previously lacked Pg 78. Patients feedback: involving others in decision-making: participants commented that the website would help them involve others in the decision- making process. They wanted to share the website with family members to involve them i…	Pg 77. Participants commented that the website influenced their decision in three ways: it provided them with information, it allowed them to deliberate between options, and to involve others in their decision making.	Comments: - target population of this intervention is specific = older population. Some needs can be specific to their age group (in terms of website design and simplicity / easiness of use for example) Limitations: - Check inclusion criteria for study pop. Pg 81. most of the participants in the study were better educated, with at least a secondary level of education. This was because the website…
2021-05-12	20	This study is using focus group discussions for the development and refinement of effective SMS messages, as part of a RCT							Framing of messages delivered - Pg 5. Participants in all focus groups repeatedly stressed that a positively framed message was more persuasive than negatively framed messages + the order matters (positive before negative: e.g., benefits of pharmacotherapy and the drawback of potential side effects,) // Pg 5. Participants also asked that care should be taken not to unduly alarm people with fear-b…		Use of local language and contextualisation - Pg 5. Importance of language: Participants in Tanzania also stressed the importance of understanding the linguistic variations of the Swahili dialect in the region to avoid words with local negative connotations when crafting messages. Pg 6. Feeling of empowerement: participants suggested building on strengths within their culture whenever possible by…
2021-05-13	23	Patients attended a 1‐hour group diabetes education session provided by a research team member to summarize basic diabetes self‐management principles and train patients how to use the IVR system. Patients were provided with a health log booklet for recording their diabetes self‐management behaviours. Patients then received weekly IVR calls lasting 5 to 10 minutes each for the next 12 weeks. If th…						Perceived effort expectancy - Pg 8. System burdensome: five nurses discussed their concerns about the high number of emails [patients reports] that they received every week and the length of instructions that the system gave them for supporting patients' self‐management. => especially if scaling up to more patients						Technological environment - Pg 8. Many patients indicated that the phone connection was initially unstable.					Perceived additional workload - Pg 8. five nurses discussed their concerns about the high number of emails [patients reports] that they received every week and the length of instructions that the system gave them for supporting patients' self‐management. => especially if scaling up to more patients	Perceived benefits for patients by health staff - Pg 8. Nurses perception - Useful and impactful for patients: they felt that the programme enhanced patients' awareness of their diabetes. they reported that the programme helped patients improve their glycaemic control				Socio-demographic characteristics - Age, education status and employment status Pg 8. Age and literacy levels: programme would be improved if it gave more careful consideration to patients' age and technological literacy.		Stakeholders' engagement and support - Pg 8. Nurses engagement: they [nurses] noted that the programme seemed to enhance patient‐nurse relationships by triggering them to call their patients each week		Pg 5. The contents of the messages were understood and appreciated, Pg 7. Patients and nurses feedback: patients - very high satisfaction. Nurses - high satistfaction but only 33% were willing to either continue using the system or recommend it to a friend Pg 6. Call completion: Patients completed calls during 71% of weeks in which a call was attempted. Pg 7. Perception of helpfulness & engagemen…	Pg 9. Patients outcomes: After 12 weeks of the programme, patients demonstrated significant improvements in HbA1c, carbohydrate consumption, physical activity, foot care, and sleep quality. // patients' depres- sive symptoms improved with self‐management support	Limitations: - Pg 9. Because this study was designed to evaluate programme feasibility, it did not include a control group. Extraneous factors such as the passage of time, increased clinical attention, and repeated assessment might also explain improvement. // most participants were older adult suburban‐dwelling females with low educational levels, which could reduce generalizability to other gro…
2021-05-13	25	Participants could self-register either by making missed phone call on a given number or using mDiabetes website interface. The initial categorisation questions were sent by text messages to the participants registered by missed phone call. For those who registered through website, responses were sought from the participants during the registration itself. The text messages on healthy diet, lifes…							Timing & frequency of contacts - Pg 5. Frequency of the message: 490 (57.2%) were satisfied with the frequency of the messages [on alternate days]. Another 141 (16.5%) preferred increased frequency of the messages Pg 6. Easiness of mode of registration: The mode of registration was found to be easy and feasible by 727 (85.0%) Pg 6. Using an interactive voice response system (IVRS) for registratio…		Patient resources - Pg 6. Cost for patients - 223 (26.1%) did not respond since they had to pay to reply. Use of local language and contextualisation - Pg 6. 824 (96.3%) felt receiving text messages in their local language would help them understand better																	Pg 5. The text messages were shared with parents, relatives and friends by 549 (64.2%) participants, and 646 (75.6%) understood and tried to follow a healthy lifestyle behaviour		Comments: - potential limitation: participants targeted by the mDiabetes programme was broader than people with DM, and distinction could not be made regarding the results - other potential limitation: Pg 4. The inbuilt programmatic evaluation questions through text message were responded to by 4954 (15.6%) participants only => representativeness of outcomes reported regarding behaviour changes? …
2021-05-13	26	Intervention group received blood sugar monitoring through the Internet and visited the hospital every 3 months for laboratory testing and a clinical examination to evaluate the safety and efficacy of their treatment. Provided glucometers and 150 testing strips for free. Received specific training in the system after registering at the project Web site.Subjects were able to view changes in their …						Perceived effort expectancy - Pg 887. effort expectancy (the degree of ease associated with the use of the system) contributed significantly to behavioral intention to use telemonitoring																				Pg 885. 72 (78.3%) used the telemedicine service device 1–2 times a week.	Pg 887. In China, subjects in all age groups showed a significant decrease in HbA1c levels at both follow-up points.	Comments: - Results presented separately for both countries, so disctinction could be made.
2021-05-13	27	The messages were sent to the mobile phones of targeted individuals suffering from hypertension and/or diabetes included in the intervention or, in cases where the latter didn’t own a mobile phone, messages were sent to the cell phones of their respective closest relatives. A weekly educational SMS was sent every Monday afternoon for the intervention period of 1 year. SMSs covered different healt…							Framing of messages delivered - Pg 58. the majority of recipients of the intervention were satisfied with the ‘simplicity of SMS intervention’ in terms of content, ease of read and comprehension Pg 59. some participants felt that some information was repetitive Timing & frequency of contacts Pg 58-9. They [patients] also reported receiving messages at appropriate times (afternoon) and frequency (…		Pg 59. Health reminders - Participants also expressed ‘satisfaction with being reminded’ of important health-related issues and clinical appointments. Pg 60. Literacy level: Package proposed - Desire to coupling voice-messaging with text-messaging to accommodate for illiterate individuals // Pg 60. 219 respondents reported that SMSs were not received or that the participant does not open them for…			Pg 58. Setting: participants residing in Palestinian refugee camps reported higher levels of SMSs application compared to respondents from Lebanese rural areas // 32.7% of respondents from refugee camps reported perceived lifestyle modifications/behavior change, compared to 27.4% of respondents from rural areas								Willingness to gain knowledge and awareness - Pg 60. Patients value knowledge generation / awareness raising: participants perceived the eSahha SMS service as ‘useful, effective and enjoyable’ as […] they learned new information // Pg 60. Participants expressed that receiving awareness SMSs was a novel way to learn new information about their conditions and improve awareness about the importance …		Socio-demographic characteristics - Age, education status and employment status Pg 56. Younger age-group of 40–50 years were more likely to have received and read the SMS whereas older groups (76 years or more) were more likely to have not received SMS. This trend was more prominent among men compared to women Pg 56-7. Higher educational levels were positively associated with receiving and readin…				Pg 56. Among the 1000 respondents, 606 reported receiving and reading the SMSs. The remaining 394 reported either receiving the SMSs but not delivering them to the targeted individuals with HTN and/or DM, receiving SMSs but not opening them, or not receiving the SMSs at all. // The socio-demographic and clinical characteristics of respondents in the ‘SMS delivered to target’ group were similar to…	Pg 58. Patients outcomes: SMS lead to making healthy food choices (50.6%), SMSs are effective in improving compliance to diabetes/hypertension treatment (23%), SMSs provide new information and remind us to perform healthy behaviors (7.2%) and SMSs improve adherence to medication regimens (5.3%)	Limitations: - Pg 61. loss to follow-up was a substantial concern as the majority of non-respondents were unreachable due to chan- ged numbers or switched-off mobile phones. - Pg 61. This study’s qualitative component had also some limitations con- cerning the small sample size and inclusion criteria that excluded participants from Palestinian refugee camps. - Pg 61. the composition of the FGDs w…
2021-05-14	29	Patients in the control group received standard care which included appropriate prescriptions of drugs based on the clinical and laboratory investigations and advice on diet modification and physical activity. The intervention group received SMS once in 3 days as a reminder to strictly follow the regimen of dietary modification, physical activity and drug schedules. Both groups were advised to re…									Pg 712. The SMS as a tool for reminders about treatment principles were highly acceptable to the patients, as seen from the number of messages and their frequency requested by the patients. The median frequency of SMS was 2 per week. maximum number of patients preferred to get messages on general health care and dietary principles, followed by information on complications and physical activity																	Pg 713. It was noted that more than 50% of the patients in both groups did not comply with the advice for quarterly clinic visits for clinical assessment	Pg 713. Patients outcomes: At the annual visit, the SMS group had significant reduction in the glycemic levels, when compared with the corresponding baseline values. // The differences between the two groups were not statistically significant, probably due to the small sample size.	Limitations: - Pg 713. The limitation of the study was the small sample size which might have affected the outcomes in subgroup analysis. Publication excluded because no results relevant for the purpose of our review were reported
2021-05-14	31	Each participant, in both control and intervention groups, was provided with a mobile phone at inclusion in the study (Although participants in the control group received a mobile phone, they did not receive project-initiated phone messages). Patients in the intervention group received DSMS through automated Short Message Services (SMS) on the mobile phone. Messages for the DSMS were developed ac…																												Publication excluded as it reports only on RCT results and not on implementation. Not relevant for the purpose of our study. The paper #32 reports on the process evaluation of the same programme.
2021-05-24	32	Each participant, in both control and intervention groups, was provided with a mobile phone at inclusion in the study (Although participants in the control group received a mobile phone, they did not receive project-initiated phone messages). Patients in the intervention group received DSMS through automated Short Message Services (SMS) on the mobile phone. Messages for the DSMS were developed ac…			No perceived additional benefits - Pg 101. Loss of FU in Philippines: many indicated during an in-depth interview with the project manager that they expected ‘no additional benefit’ for continuing their participation in the study Not included in the analysis as cannot really be translated into practical barrier/facilitator meaningful for implementation				Pg 104. The subscription arrangements at the start of the project became a barrier to access as the telephone market evolved					Pg 101 & 102. Technical problems: Gradual decline in the number of messages sent and received […] due to the delay in the development of new messages. // Technical problems with the messaging software and/or network provider. Pg 101. telephone market: Emergence of new companies with cheaper rates => led to people acquiring another mobile phone, in addition to their project phone, which had cheape…	Pg 103. Problems of FU of patients depends who delivers the intervention - The high attrition rates in the urban site point to particular constraints. An important factor, apart from a problem in supervision due to the departure of senior research staff, was that the routine DSME programme was delivered through a hospital-based chronic care team, with community extension through the education nur…			Pg 101. Difficulty to keep stakeholders engaged - Gradual decline in the number of messages sent and received […] due to the delay in the development of new messages. It was difficult to continue frequent team meetings to prepare messages after the initial intense phase.						Pg 101. Problems with the use of phone by patients: These ranged from phones being broken or lost; subscriptions being suspended or cancelled because of lack of credit; lack of charge; being switched off. (=> adjustments made: e.g., subscriptions renewed) // Pg 102. One-third of all telephone numbers initially recorded were not reachable at a mid-term check because of loss, switch-off or change o…		Stakeholders' engagement and support - Pg 101. Gradual decline in the number of messages sent and received […] due to the delay in the development of new messages. It was difficult to continue frequent team meetings to prepare messages after the initial intense phase.		Pg 102. 15–20% of the SMSs stored in the phone memory had not (yet) been opened by participants. Pg 102. While the project messages were read less over the course of the project, people increased their overall usage of a phone […] including for issues related to their diabetes. // They contacted their educator most often, followed by their doctor and other patients. // Pg 103. All patients increa…		Comments: - High proportion of loss of FU in Philippines (Pg. 101:The loss to follow-up was 11.9% in DRC, 14.5% in Cambodia and 64.6% in the Philippines.) Limitations: - Pg 103. Our intervention was limited in scope and did not allow for much interaction and tailoring, which could explain the high attrition rate and the low uptake by participants
2021-05-24	33	At the initiation visit, all participants received education about foot care, i.e. etiology and risk factors for the development of neuropathy and ulcers, as well as recommendations for foot care practices and early signs of ulceration; and instructions for the use of the TempStatTM device. Foot care education was done through three videos that were validated by physicians and patients with type …									Pg 10. Those who preferred SMS for reminders cited the fact that SMS can be read at their convenience. Some mentioned that they prefer SMS because they don’t want to have to listen for phone calls and/or pay attention to their phone at certain times.										Experience and confidence in using technology - Pg 10. Some participants commented that regardless of the reminder system (SMS or voice messaging), it was necessary to receive help from other people to read or listen to the messages.						Pg 9. The automated software system sent <50% of the intended SMS and voice messages to 1/86 (1.2%) of the participants, between 50–75% of the messages to 18/86 (20.9%) of the participants, and ≥75% of the messages to 67/86 (77.9%) of the participants. In contrast, text and voice messages received by the participants was <50% for 42/86 (48.8%) of the participants, and between 50% and 75% for 44/8…		Pg 10. the addition of mHealth was not effective in reducing foot ulceration or increasing adherence to thermometry after 18 months of follow-up (these results need to be interpreted with caution as the expected incidence rates of DFU used in our sample size calculations were not met and there was a higher rate of previous DFU in the intervention group).	Limitations: - Pg 11. At baseline, participants assigned to the intervention arm were at higher risk of DFU, and the ulceration rate observed in the study was lower than expected.
		Notes: emerging themes in blue= either barrier or facilitator / in green= facilitator / in red= barrier

## Sheet: Com-based strategies
			Intervention characterisitcs								Outer setting				Inner setting					Characteristics of individuals					Process		Successful implementation
Date of review	Study ID	Intervention's activities	A. Intervention Source	B. Evidence Strength & Quality	C. Relative Advantage	D. Adaptability	E. Trialability	F. Complexity	G. Design Quality & Packaging	H. Cost	A. Patient Needs & Resources	B. Cosmopolitanism	C. Peer Pressure	D. External Policy & Incentives	A. Structural Characteristics	B. Networks & Communications	C. Culture	D. Implementation Climate - Tension for change - Compatibility - Relative priority - Organisational incentives & rewards - Goals and feedback - Learning climate	E. Readiness for Implementation - Leadership engagement - Available resources - Access to knowledge & information	A. Knowledge & Beliefs about the Intervention	B. Self-efficacy	C. Individual Stage of Change	D. Individual Identification with Organization	E. Other Personal Attributes	A. Planning	B. Engaging - Opinion leaders - Formally appointed internal implementation leaders - Champions - External change agents - Executing (implementation fidelity) - Reflecting and evaluating	A. Implementation plan and its realisation	B. EBP innovation uptake	C. Patient and organisational outcomes achievement	Comments / Limitations (quality, relevance, any potential limitations of the study)
2021-04-23	1	Training sessions: 15 sessions over 5 days, provided by research team. Broader intervention includes group-based education (during which BP & weight are monitored) and support for self-management							Provision of appropriate support material - Pg 7. Receipt of materials as an engagement strategy - Material shared during training is perceived as useful for group-based education delivery "flip charts and the pictures were useful in educating community members"		Integration of intervention activities in daily lives - Pg7. Barrier = Patient Resources - availability: When implementing the group meetings, ASHAs reported low response rate in the community, due to barriers to participation => "especially housewives and farmers who they perceived did not have sufficient time to attend group meetings Patient resources to engage with intervention activities - Pg…			Remuneration policy and status of health workers - Pg 7. Remuneration (ASHAs received incentives on par with the Government of India standards): some ASHAs perceived remuneration as insufficient, and often delayed (incentives = performance-based remuneration provided by National Rural Health Mission). Preference to be part of the health system and receive regular salary.					Leadership engagement - Pg 7. "Some ASHAs also complained about the lack of supportive supervision and assistance from their line managers within the public health system" Access to knowledge & information - appropriate training Pg 7. training content was easy to understand and captured a wide range of relevant topics important for their job, including developing confidence in discussing hyperten…		Confidence in performing tasks - Pg 7. training content was easy to understand and captured a wide range of relevant topics important for their job, including developing confidence in discussing hypertension within the community	(Health workers) Willingness to gain knowledge and learn new skills - Pg 7. ASHAs appreciated the opportunity to learn new skills (measurement of BP and weight) // Pg 8. The ASHAs were motivated and wanted to enhance their knowledge // the aspiration to learn new skills and gain knowledge helped improve motivation levels					Pg 5. All the ASHAs attended all the training sessions and participated in the intervention Pg 7. Community meetings were organised and facilitated by ASHAs as trained	Pg 5-6. Learning outcomes: post-training and post-intervention knowledge increased Pg 7. ASHAs developed a better understanding about hypertension and improved their skills in clinical anthropometric measurement		Limitations: - Pg 9. small number of ASHAs included and the relatively short duration of the intervention (3 months)
2021-04-23	2	Training of MPHWs and their supervisors MPHWs were supposed to implement a package of services: NCD risk assessment, identification and referral, provison of advice on lifestyle modification, follow-up of patients with disease Comparision of screening stratregies Health system strenghtening									Facilitation of access to medicines - Pg 134. Medicines not delivered at the subcentre but at the PHC only (see lack of resources to go to the PHC) Pg 134. "only richer people could go to a PHC" Not reported as not directly related to community-based delivery strategies (not part of the intervention package delivered at community level)								Access to knowledge & information - appropriate training Pg 134. Training delivered was perceived by the health workers as appropriate and informative. Suggestion for refresher sessions to be delivered every 2-3 months (especially because this is a new area) Perceived increased workload - Pg 135. Issue of workload and how this can affect other programme work. MPHWs felt that "rather than adding m…
2021-04-27	3	ICDM Model. In the communities, ward-based PHC outreach teams provide ‘assisted’ self-management to promote individual responsibility. an outreach team consisting of 1 professional nurse, 3 staff nurses and 6 CHWs operates within the community the clinic serves.																								Health worker behaviour: confidentiality Pg 262. Executing - health provider behaviour (confidentiality breaching for example)				Comments: - no description of specific activities performed as part of the community-based component - no distinction between acvities implemented targeting different types of disease - Results are mainly about intervention components implemented at facility level
2021-05-04	5	1 Training session for champions and a similar one for partners on DM self-care delivered by physicians and nurses => 1 day / 5-hour session (+ 1 hour for champions on supportive communication skills). Champions were matched with partner(s) by age and gender, all participants were provided with a mobile phone that was part of a prepaid network for use during the study. Pairs or triads of peer cha…							Frequency of contacts - Pg 377. The most frequent problems [of the intervention] reported included not talking often enough (56 %, n= 23)	Pg 381. Most participants, 71 %, reported difficulty obtaining medications because of cost or availability Not reported as not directly related to community-based delivery strategies (not part of the intervention package delivered at community level)	Pg 377. Reduction of social isolation - Feeling of isolation before the peer intervention. // several participants reported that they felt that their care had improved, even in the hypertension clinic, since they felt more knowledgeable as patients. Participants also reported experiencing more energy and less pain as a result of making changes Not reported as this perception is a consequence of t…															Stakeholders' involvement and engagement with intervention - Pg 377. The most frequent problems reported included [...] not being able to contact their peer, being told what to do, and having a peer that was not motivated to change Pg 380. Executing - participants in this study did not use a champion and partner model but engaged in providing reciprocal support.	Pg 378. recruitment goal not met	Pg 377. 80 % (n=33) of the participants indicated that they received helpful advice and were encouraged to contact the clinic; 72 % (n=30) reported receiving encouragement in their diabetes care, learned a lot, and could talk to someone else about diabetes. Pg 377. participants both utilized the telephones and network of peer supporters and contacted the diabetes clinic more often than preinterve…	Pg 377. Patient outcomes achievement: only healthy eating significantly changed in a positive direction from preintervention to postintervention // Perceptions of social support, emotional well- being, and confidence in self-management did not change Pg 378. All participants reported increased contact with the diabetes clinic nurse, through telephone or by attending the clinic during the interven…	Limitations: - potential limitation: short duration of the intervention (4 months) and recruitment goal not met (pg 378) - Pg 381. As with any feasibility study, statistical power is not sufficient to generalize our findings // a predesign and postdesign without a control group do not address potential historical threats to validity Comments: - lack of clarity of the description of the interventi…
2021-05-07	7	Project team consisted of a nurse case manager (NCM) and 4 CHWs. All participants received an initial visit with the NCM and a CHW to review their personal risk profile [based on a specific algorithm], used to determine their visit schedule. All individual visits were held either at the participant’s home, workplace, or the clinic, per the participant’s choice. Individual and group visits schedul…							Provision of appropriate support material - Pg 768. it was more difficult for CHWs to keep track of multiple algorithm factors. A simpler algorithm would be preferable for outreach work by CHWs Flexible arrangements - (and Frequency and modalities of contacts - ) Pg 768. The flexibility of scheduling individual visits was clearly important to achieving the high dose, as group visits were utilized…						Health workers turnover - Pg 769. Staff turnover of CHWs is common. Two of our CHW staff stayed throughout the trial, out of 8 hired and trained.				pg 769. The apprenticeship model was necessary and it worked well. Our CHWs almost always made home visits in pairs. They preferred sharing duties, being reassured for their personal safety, and having someone who could vouch for their accountability on the job.	Patient's attitude towards referral - Pg 768. Among all the urgent care referrals, 27% refused to go for care. Participants often indicated they knew why their BG was high due to specific foods consumed, they ran out of their medications, had an upcoming doctor visit, and/or wanted to avoid another co-pay. They generally trusted the CHWs to monitor the situation with extra visits				Patient education level - Pg 768. Those receiving more than the mean intervention dose (74% of expected visits) had less education, after controlling for other factors. Patient's perception of individual progres - Pg 769. Participant adherence to visit expectations was excellent, although the higher expectations for high risk participants to continue weekly visits throughout the year proved to be…			Pg 767. the nurse-CHW team completed all 104 initial visits, 1350 individual follow- up visits, and 61 group sessions. // The staff retained 91% of participants through the 1-year intervention. Pg 768. the nurse-CHW team successfully delivered the diabetes self-management support intervention // Fidelity to the treatment algorithms was excellent,	Pg 769. Participant adherence to visit expectations was excellent, although the higher expectations for high risk participants to continue weekly visits throughout the year proved to be difficult if they did not improve risk to “graduate” to monthly visits. Still, they maintained contact on average twice a month, which is testimony to the persistence and flexibility of the CHWs and to participant…	Pg 767. Patient outcomes: Twenty-eight percent improved their risk level, while 70% remained at the same risk level, including 4% who fluctuated but ended at same level at which they started, and only 2% worsened their risk level.	Comments / Limitations - Most of the information extracted do not directly result from an evaluation of the intervention and its implementation from the perspective of the participants (e.g., through interviews or survey), but are more statements / interpretations made by the research team - Limitation in the study design: CHWs and nurses seem to have been recruited for the project and the interv…
2021-05-07	8	Nineteen of the UBS’s 24 community health agents (CHAs) were trained and delivered the intervention. Each CHA is assigned approximately 150 families that they are expected to visit at least once a month. CHAs are supposed to use motivational interviewing (MI) approaches to support diabetes patients’ self-management as part of routine service delivery in their mandatory monthly home visits. CHAs p…			Pg 6. Redondancy: A few CHAs, however, stated that they were already utilizing similar methods to MI Not included in the analysis as couldn't be translated into a practical factor meaningful for implementation														Perceived increased workload - Pg 6. Two CHAs remarked on the increased time required to implement these techniques, although this was not necessarily described as a negative change by one CHA			Pg 6. Participants (from CHAs perspective): patient resistance to change hindered progress. (Health workers) Willingness to gain knowledge and learn new skills - Pg 6. CHAs were excited to learn new methods to inform their practice and enhance their skills. // interest in learning new skills by describing the training as providing “a new vision”, “innovations that bring to light new methods” and …						Pg 5. CHAs engagement with the intervention: Key MI techniques were adopted by almost all of the CHAs, especially in the areas of supporting patient autonomy, expressing empathy and demonstrating a genuine concern for their patients. CHAs overall had weakest performance in avoiding judgment, focusing on patient values and summarizing health concerns to be conveyed to the health care team.Pg 5. CH…	Pg 4. participants’ mean scores on the PACIC improved from 33 to 68 (p<.001), with improvements in the subscales of satisfaction with support for their goal-setting, problem-solving, and follow-up support between clinic visits (all p < .001). For our secondary outcomes of improvements in specific diabetes self-management behaviors, participants reported significant increases in consumption of fru…	Comments / limitations: - Only 55% of contacted patients agreed to participate in the study - Not sure if the study should be included in the review, as it evaluates a specific communication approach to deliver conseling and provide DM self-management support. So the results relate to this specific approach and not necessarily to the provision of DM self-management support by CHAs during home vis…
2021-05-07	9	Cameroon: Training to become peer supporters, each peer serving a group of ten participants. Peer supporters met monthly with their groups of participants to discuss self-care activities + individual contacts: peer supporters made planned and unplanned face-to-face visits each month. Participants could contact peer supporters by telephone, and supporters routinely followed these calls with a home…							Provision of appropriate support material - Pg 6. the prepaid mobile phone network linking participants to each other also linked them to nurses in the health center Pg 8. The development of the bilingual diabetes self-care training booklet encouraged continued activities. For example, one woman reported that possessing this booklet had made her a village resource: People with diabetes visited he…		Use of local language Pg 9. Language - challenge involved in conducting a project in a setting with multiple languages (Training for peer support champions was in English, so the champions had to be able to read and speak English. However, partners quickly requested that the facilitator at their training sessions use Luganda, the dominant language in the region. Because not all participants spoke…			Pg 6. In Thailand, the long history—spanning more than thirty years — of the village health volunteers helped ensure the program’s long-term stability (sustainability)												Stakeholders' involvement and engagement with intervention - Pg 6. Instead of diluting the peer aspect of interventions, the involvement of professionals reduced peer supporters’ anxiety about making mistakes and increased the projects’ credibility
2021-05-10	10	The primary activity at the home level was the implementation of a diabetes education program for patients and family members. The home-visit program was delivered by a nurse educator consisting of eight sessions over 1 year. The group-based curriculum was revised to encourage family participation, emphasize dietary and lifestyle aspects, and incorporate motivational interviewing techniques.							Frequency and modalities of contacts - Pg 594. Modalities of ecucation session delivery (group-based vs individual home visits): despite formative research on the feasibility of group education, actual attendance at group sessions was very low. // Adaptations: introduction of home-visit program delivered by a nurse educator consisting of eight sessions over 1 year. The group-based curriculum was …		Use of local language Pg 596. Language preferences: Most patients expressed preference for the local Mayan language over Spanish.																Pg 596. Number of home visits, clinic visits and proportion of patients receiving insulin therapy progressively increased throughout the implementation of the intervention		Pg 596. Improved diabetes care: Number of home visits, clinic visits and proportion of patients receiving insulin therapy progressively increased throughout the implementation of the intervention // temporal association between higher frequency of home visits early in the intervention and better glycemic control.	Limitations: - Pg 598. degree of external validity // sample size of patients is small, and our follow-up peri- od was too short to statistically assess for the sustainability of improvement - Pg 600. this QI project was restricted to patients who already had been enrolled in our program for several years. // we may have overestimated the impact of improvement activities by over-selecting for mor…
2021-05-10	11								Pg 8. Suggestions of strategies for involving men in health promotion activities: offering sessions just for men with activities targeted at men, offering sessions for couples, scheduling sessions on weekends when men are less likely to be working, allowing for drop-in opportunities rather than making participation in all sessions required, and involv- ing more male health care providers Pg 8. Th…		Pg 4. barriers to men's participation: lack of time, extent to which an individual prioritizes participation // gender roles, acceptance of their disease "pride and men not accepting their illness as factors for not participating" Pg 5. barriers to men's participation: The age of participants was mentioned as a potential barrier both in terms of feeling that one did not fit in because the other p…													Pg 6. Roles within the family: how individual family members and the family as a whole manage the chronic condition. Roles are largely identified along gender lines and in some cases by generation within the family.					Pg 4. Patients outcomes: improvements in the subscales of satisfaction with support for their goal-setting, problem-solving, and follow-up support between clinic visits. For our secondary outcomes of improvements in specific diabetes self- management behaviors, participants reported significant increases in consumption of fruits and vegetables, in physical activity, and in diabetes medication adh…	Comments: - Publication excluded => not relevant for our review. It identifies barriers to men's participation in health promotion activities and family engagement with the disease, but it does not relate to a specific delivery approach. Might be difficult to analyse. And it seems that the health promotion activities are deliverd at the health center in this study.
2021-05-10	13	patients selected a family member as the observer to supervise their treatment; family observers were trained regularly; family observers supervised the patients taking their drugs and recorded their adherence; and observers were responsible for reminding patients to seek timely health care and to get their BP monitored on a regular basis.			Pg 1039. They mentioned that the traditional health education programs usually focused on providing materials, such as leaflets, posters, or books. However, many rural patients were illiterate or semiliterate, and had difficulty reading and understanding such materials pg 1039. Both patients and their health care providers thought that new methods should be developed to serve the general populati…				Provision of appropriate support material - Pg 1040. Some patients thought that the calendar we designed could be a useful tool to assist them in increasing their adherence with treatment.									Tension for change - Pg 1039. Both patients and their health care providers thought that new methods should be developed to serve the general population. “I have sent out thousands of educational materials to the habitants living in my community. It costs a lot, but people seldom read it. I believe that its effect is limited. It is better to adopt some cost-effective way to educate people, change…				Pg 1038. at baseline, 75.7% of patients reported that they needed external supervision for BP measurement and antihypertensive treatment, and 93.5% indicated that they would like to be supervised by family members (spouse - 54,4% / Children - 42,2%)					Pg 1038. After 6 months of the intervention, 68.9% of patients were being continuously supervised by family members Pg 1038. During the intervention stage, we also designed a calendar for family members to record the patient’s medication adherence, and 68.2% kept records on the calendar on a regular basis.	Pg 1038. Patient feedback: Of those supervised by family members, 75.2% regarded the supervision as effective	Pg 1038. At baseline, in total, 87.2% had uncontrolled BP. After intervention, the proportion of patients with uncontrolled BP decreased to 45.7%. Pg 1040. After 6 months of intervention, we observed a significant improvement in the treatment adherence and BP control rate.	Limitations: - Pg 1041: quasi-experimental design (pre-post comparison without a control group) // 24 patients did not attend the last follow-up visit at the end of the intervention period // selection bias was unavoidable
2021-05-11	14	1) BP screening by CHW and referral to trained provider using checklist: Each CHW was given a digital portable BP device. CHW visited all the households in the cluster and measured BP of all adults aged 40 years and older twice. Individuals with elevated BP on the first visit were visited again after 2 weeks for remeasurement of BP to confirm HTN. 2) Home Health Education (HHE) by government CHWs…																Tension for change - Pg 1879. Stakeholders reported being supportive of the proposed intervention and considered it to be potentially useful	Perceived increased workload - Pg 1879. increased workload for CHWs was considered a potential barrier in the pre-MCI implementation interviews. // The main health system barrier reported by CHWs was added overload. However, the compensation for additional services was a major facilitator.								Pg 1876. high fidelity: 81 out of 90 invited CHWs and midlevel providers and GPs were trained using standardized protocols // Pg 1877. 371 (90%) received home health education (HHE) by CHW // 330 (80.1%) referred to health care provider (HCP) by CHW		Pg 1876. The excellent attendance (>90%), posttraining evaluation, and test – retest k scores for BP measurements (>0.85) indicated good competency and skills acquisition Pg 1876. Change in lifestyle measures: There was no significant change from baseline in BMI, physical activity, or waist circumference in the overall group, however, variation was noted in the latter two measures among countries…	Limitations: - Pg 1880. small sample size especially at the country level, and the pre to posttrial design
2021-05-12	19	(1) nurse-led interactive group sessions providing combined diabetes prevention and self-management education with incorporation of motivational interviewing and goal setting for diet and exercise, and (2) nurse coaching with one-on-one, individualized diabetes prevention or self-management education adapted to meet participant specific needs and goals with attention to health literacy, cultural …																										Pg 362. Patient feedback: participants were satisfied with the intervention. Emergent satisfaction themes were (1) improved diabetes knowledge and skills, (2) interventionist acceptance and caring [i.e. the nurses], (3) intervention extension, (4) blessings and gratitude, and (5) general satisfaction. Differences of opinion, such as lack of satisfaction with the intervention, were not observed	Pg 361-62. Patients outcomes: Among participants with or at risk for diabetes, the mean A1C level significantly improved from baseline to 3 months. At 6 months, improvements in mean A1C persisted, although marginally. weight trended downward from baseline to 3 months although nonsignificantly, A nonsignificant increase in weight was found at 6 months. Mental health significantly improved. An incr…	Limitations: Pg 364. As a study pilot, the absence of a control group further limits confidence in the study findings. Publication excluded because no specifc results relating to implementation barriers and/or facilitators (not reported or not evaluated?)
2021-05-12	21	Patients enrolled on the Kgatelopele programme were visited once a month by one member of a team of six CHWs.A pharmacist packed a month’s supply of medication for delivery to named patients. Patients are required to visit the clinic every 6 months for a physical examination by a doctor, who provides a renewed prescription. CHWs have attended a 14-week training course that focuses primarily on ho…			Reduction of patient load at clinic Pg 215. An important benefit of the programme was the reduction in the patient load at the clinic "It is good programme because our clinics are flooded with patients. Some of the patients really don’t need to be at the clinic. (KII)"	Pg 215. Patients targeted by the programme: There were different views as to the criteria for enrolling patients on the programme, [...] Other respondents were of the view that younger, more mobile patients should come to the clinic, as they are often not at home when the CHW make visits.										Coordination and communication policies - Pg 216. No regular meetings among the NGO, clinic staff, and district staff were held to discuss issues such as shortages of CHW equipment, or funding constraints to purchase new supplies Pg 217. CHWs did not report their monthly clinical assessments of patients to the nurses. As a result, the information that was collected did not trigger an intervention…		Clarity of internal processes, roles and responsibilities - Pg 216. Lack of materials, a key to barrier effective functioning of the programme, was caused by [...] unclear procurement processes and responsibilities Pg 216. (especially when several entities involved in implementation - like NGO, HF etc.): The information collected by the CHW was reported to supervisors at the NGO, who did not see …	Available resources: availability and quality of medical supply Pg 216. CHWs and NGO staff complained of shortages of glucose strips, which are likely to have hindered monthly monitoring of blood sugar levels, and efforts at self-management by patients. // Lack of materials, a key to barrier effective functioning of the programme, was caused by a lack of dedicated funding Access to knowledge & in…										Pg 215. Patients outcomes: HTN: the condition was controlled for a higher proportion of patients on the Kgatelopele programme in comparison with those attending the clinic. DM: In contrast, diabetes was better controlled among clinic patients. If we consider only those with both conditions, hypertension was controlled amongst a considerably higher proportion of Kgatelopele patients Pg 215. the Kg…	Limitations: - Pg 216. The comparison of the outcomes of this pilot programme with usual care is limited by the differences in age and co-morbidity between the two groups of patients.
2021-05-13	22	In home outreach, CHW visited people with pre- or active diabetes and made follow-up visits. The CHW’s monthly community visits included home visits, follow-up visits, and phone calls. Camps included foot-care education and formal foot assessment delivered by CHWs and local providers. Camps also included a full array of services such as vital signs and blood glucose measurement, exercise and nutr…				Pg 87. interventions incorporated beliefs, values, and practices surrounding feet and foot care whenever possible. For example, although people living with diabetes were hesitant to show their feet to physicians, they eagerly participated in foot assessments when supported by their religious leader and delivered by a respected CHW.					Integration of intervention activities in daily lives - Pg 87. Understanding the daily life of villagers promoted increased program accessibility and uptake of health promotion activities through provision of in-home outreach by a CHW															External change agent - community leader involvement Pg 87. Although people living with diabetes were hesitant to show their feet to physicians, they eagerly participated in foot assessments when supported by their religious leader and delivered by a respected CHW.		Pg 87-88. Program sustainability: When US partners returned in 2014, a new CHW continued to visit program participants // Although home visits were sustainable, the (Community Advisory Board) CAB was no longer collecting data on individual visits because of limited resources. // many of the resources and activities created by the CIHA team were incorporated into a new community programming interv…		Limitations: - Pg 87. This pilot test was affected by decreases to CHW funding, meaning that program implementation had to be modified for workforce limitations.
2021-05-13	24	CHWs served members of the IHSP-Elderly program through 2-hour session was conducted in the afternoon in the front yard of a CHW’s house. The meeting began with a blood pressure check for each member, followed by group physical exercise.The physical exercise, featuring traditional music and simple verbal instructions, was facilitated by an instructor. The exercise was guided by appropriate imager…							Pg 4. Patients perspective - frequency of BP checks: they felt that there were some inconsistencies in what was offered; for instance, BP checks were not done routinely. // The members suggested that a routine follow-up of blood pressure readings should also be arranged at least once a week		Facilitation of access to medicines - Pg 4. this study identified a gap between what elderly members wanted and what the IHSP-Elderly program could provide. Members preferred a simpler care pathway in which the CHWs could provide easier access to hypertension treatment [i.e. which include delivery of drugs by CHWs]			Free access to health care - Pg 4. Participation in the IHSP-Elderly program was also driven by the free access to health care. Members of IHSP-Elderly program were highly enthusiastic about having access to free blood pressure checks, regardless of who measured their blood pressure				Organisational incentives & reward - Pg 3. They seemed to be highly dedicated to their roles and to volunteering their time to serving the community in this way. Being unpaid volunteers, they were motivated by intangible benefits, such as the appreciation of community leaders, the trust of the community health center and members of IHSP-Elderly program, and the ability to contribute to the wellne…	Leadership engagement - Support from District Health Staff regarding the programme - Pg 3. The district health staff member emphasized the critical role of the IHSP-Elderly program in addressing hypertension in the community Available resources: availability and quality of medical supply Pg 4 the IHSP-Elderly program had only 1 properly functioning aneroid sphygmomanometer to measure blood pressu…		Confidence in performing tasks - Pg 4. Capacity to check BP. only 1 CHW (female, 40 years old) was properly trained and had enough confidence to measure blood pressure; the other 2 CHWs did not feel as capable			Health workers' facilitation skills Pg 4. The value of using CHW as speakers was their creativity in facilitating interactive discussions and encouraging elderly members to participate.				Pg 3. Weekly meeting with CHWs - The participants were jovial and appeared to have a good time; They made comments and suggestions freely each time the CHWs explained the blood pressure readings	Pg 4. Patients: perceived immediate benefits from the intervention - In particular, they perceived immediate health benefits from attending the physical exercise sessions, such as sleeping better and feeling more relaxed	Limitations: - Pg 5. representativeness: Because of the methodology of qualitative studies and the fact that this study took place in 1 rural district and had a small sample, the results of this study cannot be deemed to represent the entire Indonesian population
2021-05-14	28	BDI consisted of weekly forty-minute education classes for 4 consecutive weeks that were delivered by community health professionals in large group (30-40 individuals). SSS involved diversified activities led by peer leaders, who were selected from the same community with other peers and completed the necessary training. Regular supervision was implemented with bi-weekly follow-up peer leader mee…							Flexible arrangements - Pg 12. the time and location arrangement of the programme were much more flexible than they had expected.		Integration of intervention activities in daily lives - Pg 12. some participants worried that the programme might require extensive time and that their normal lives might be disturbed. [...] A variety of activities were naturally integrated into daily lives, such as grocery shopping, morning exercise in the residency garden, and walking grandkids to school Pg 13. Reduction of social isolation? Pa…															Stakeholders' involvement and engagement with intervention - Pg 13. The opportunity to communicate with health professionals in an easy and friendly manner was also mentioned by participants. Some said they felt closer to health professionals and more likely to discuss their ideas and decisions with health professionals.		Pg 12. Most participants (76.4%) were satisfied with the programme // 86.5% valued the peer group activity, indicating it as a feasible method to promote diabetes self-management Pg 13. Patients' feedback: Older individuals with T2DM considered their future more positively. When discussing various aspects of daily life, many thought that they could confidently fulfil self-management tasks.	Pg 13. peer-led programme was generally effective in producing change in self-efficacy, social support and self-management behaviours as early as the 4-week follow-up, and all improvements were maintained well or even improved continually to the 12-week follow-up	Limitations: - pg 19. the validity of study findings was hindered by using non-equivalent control group design. - Pg 19. participants were self-selected and might be more motivated to adopt health behaviours than the general population. - Pg 19. although the programme was effective at the twelve-week follow-up, the ability to detect significant changein some variables and the sustainability of th…
2021-05-14	30	Those high-risk individuals who were residents of the intervention villages were advised to participate in lifestyle modification (smoking cessation and salt re- duction) and to receive evidence-based prescription of two medications (low-dose diuretics and aspirin). Trained village doctors delivered intervention monthly with the assistance of a smartphone-based electronic decision support system …																												Publication excluded because population targeted by the intervention does not specifically include people living with DM/HTN

## Sheet: Provision of medicine
			Intervention characterisitcs								Outer setting				Inner setting					Characteristics of individuals					Process		Successful implementation
Date of review	Study ID	Intervention's activities	A. Intervention Source	B. Evidence Strength & Quality	C. Relative Advantage	D. Adaptability	E. Trialability	F. Complexity	G. Design Quality & Packaging	H. Cost	A. Patient Needs & Resources	B. Cosmopolitanism	C. Peer Pressure	D. External Policy & Incentives	A. Structural Characteristics	B. Networks & Communications	C. Culture	D. Implementation Climate - Tension for change - Compatibility - Relative priority - Organisational incentives & rewards - Goals and feedback - Learning climate	E. Readiness for Implementation - Leadership engagement - Available resources - Access to knowledge & information	A. Knowledge & Beliefs about the Intervention	B. Self-efficacy	C. Individual Stage of Change	D. Individual Identification with Organization	E. Other Personal Attributes	A. Planning	B. Engaging - Opinion leaders - Formally appointed internal implementation leaders - Champions - External change agents - Executing - Reflecting and evaluating	A. Implementation plan and its realisation	B. EBP innovation uptake	C. Patient and organisational outcomes achievement	Comments / Limitations (quality, relevance, any potential limitations of the study)
2021-05-12	21	Patients enrolled on the Kgatelopele programme were visited once a month by one member of a team of six CHWs.A pharmacist packed a month’s supply of medication for delivery to named patients. Patients are required to visit the clinic every 6 months for a physical examination by a doctor, who provides a renewed prescription. CHWs have attended a 14-week training course that focuses primarily on ho…			Pg 215. An important benefit of the programme was the reduction in the patient load at the clinic: "It is good programme because our clinics are flooded with patients. Some of the patients really don’t need to be at the clinic. (KII)"	Pg 215. Patients targeted by the programme: There were different views as to the criteria for enrolling patients on the programme, [...] Other respondents were of the view that younger, more mobile patients should come to the clinic, as they are often not at home when the CHW make visits.					Pg 215. Lack of resources to go to the HF for consultation and renewal of prescription - Although the programme assisted elderly patients who had difficulties travelling to the clinic "With the problem of taxis and being old, this programme is helping by delivering my medication at home. (Patient)", [...] the elderly respondents reported difficulty in attending the 6 monthly review (by a doctor) …					Pg 216. Lack of coordination, policies and procedures: No regular meetings among the NGO, clinic staff, and district staff were held to discuss issues such as shortages of CHW equipment, or funding constraints to purchase new supplies		Pg 216. Lack of coordination and lack of clarity of roles and responsibilities (especially when several entities involved in implementation - like NGO, HF etc.): The information collected by the CHW was reported to supervisors at the NGO, who did not see it as their responsibility to intervene should a patient have poor clinical outcomes. Clinic nurses did not regularly examine the CHW records. A…	Pg 216. Available resources and leadership engagement - availability of the doctor for prescription renewal: an insufficient number of visits to the clinic by the rotating doctor increased the number of visits required to renew a prescription. The doctor was not available for the patient review as scheduled in 14% of cases. Pg 216. Lack of leadership engagement: the insufficient number of doctor …					Pg 215. Preferences & perception of health care professionals by patients - ‘‘Patients do not want to go see a nurse. When we tell the patients they must come to the clinic they say ‘You said I must come to see a doctor; so where is the doctor, not a nurse again’’’. As a result, the patients’ prescriptions are not renewed and treatment is missed				Pg 215. Participants' feedback - Study participants stated that the Kgatelopele pro- gramme had a positive impact on access to care // Patients were also satisfied with the CHW counselling and health information	Pg 215. Patients outcomes: HTN: the condition was controlled for a higher proportion of patients on the Kgatelopele programme in comparison with those attending the clinic. DM: In contrast, diabetes was better controlled among clinic patients. If we consider only those with both conditions, hypertension was controlled amongst a considerably higher proportion of Kgatelopele patients Pg 215. the Kg…	Limitations: - Pg 216. The comparison of the outcomes of this pilot programme with usual care is limited by the differences in age and co-morbidity between the two groups of patients.

## Sheet: Task Sharing
			Intervention characterisitcs								Outer setting				Inner setting					Characteristics of individuals					Process		Successful implementation
Date of review	Study ID	Intervention's activities	A. Intervention Source	B. Evidence Strength & Quality	C. Relative Advantage	D. Adaptability	E. Trialability	F. Complexity	G. Design Quality & Packaging	H. Cost	A. Patient Needs & Resources	B. Cosmopolitanism	C. Peer Pressure	D. External Policy & Incentives	A. Structural Characteristics	B. Networks & Communications	C. Culture	D. Implementation Climate - Tension for change - Compatibility - Relative priority - Organisational incentives & rewards - Goals and feedback - Learning climate	E. Readiness for Implementation - Leadership engagement - Available resources - Access to knowledge & information	A. Knowledge & Beliefs about the Intervention	B. Self-efficacy	C. Individual Stage of Change	D. Individual Identification with Organization	E. Other Personal Attributes	A. Planning	B. Engaging - Opinion leaders - Formally appointed internal implementation leaders - Champions - External change agents - Executing - Reflecting and evaluating	A. Implementation plan and its realisation	B. EBP innovation uptake	C. Patient and organisational outcomes achievement	Comments / Limitations (quality, relevance, any potential limitations of the study)

## Sheet: Protocol
			Intervention characterisitcs								Outer setting				Inner setting					Characteristics of individuals					Process		Successful implementation
Date of review	Study ID	Intervention's activities	A. Intervention Source	B. Evidence Strength & Quality	C. Relative Advantage	D. Adaptability	E. Trialability	F. Complexity	G. Design Quality & Packaging	H. Cost	A. Patient Needs & Resources	B. Cosmopolitanism	C. Peer Pressure	D. External Policy & Incentives	A. Structural Characteristics	B. Networks & Communications	C. Culture	D. Implementation Climate - Tension for change - Compatibility - Relative priority - Organisational incentives & rewards - Goals and feedback - Learning climate	E. Readiness for Implementation - Leadership engagement - Available resources - Access to knowledge & information	A. Knowledge & Beliefs about the Intervention	B. Self-efficacy	C. Individual Stage of Change	D. Individual Identification with Organization	E. Other Personal Attributes	A. Planning	B. Engaging - Opinion leaders - Formally appointed internal implementation leaders - Champions - External change agents - Executing - Reflecting and evaluating	A. Implementation plan and its realisation	B. EBP innovation uptake	C. Patient and organisational outcomes achievement	Comments / Limitations (quality, relevance, any potential limitations of the study)
